# Supplementary material for: The oncogenic E3 ligase TRIP12 suppresses epithelial–mesenchymal transition (EMT) and mesenchymal traits through ZEB1/2
Source: Cell Death Discov. 2021 May 7;7:95. doi: 10.1038/s41420-021-00479-z (PMC8105346; doi:10.1038/s41420-021-00479-z)
Supplement: Supplementary file 17 — Supplementary Table 1. List of differentially regulated genes [file 41420_2021_479_MOESM17_ESM.xlsx]

## Sheet: sht12_1_allDGE
baseMean	lfcSE	padj
WASH7P	-0.246543	0.139318
MIR6859-2	-0.207958	0.499226
RP11-34P13.15	0.127701	0.589119
RP11-34P13.16	0.256709	0.299155
RP11-34P13.13	-0.169985	0.581223
FO538757.2	-0.104354	0.632737
MTND2P28	-0.194543	0.473239
MIR6723	-0.417901	0.00163966
RP5-857K21.7	-0.0521713	0.862747
MTATP6P1	0.11966	0.652355
RP5-857K21.11	0.231808	0.448003
RP11-206L10.2	-0.0215924	0.938826
RP11-206L10.9	-0.218744	0.473531
LINC01128	-0.0768999	0.76265
LINC00115	0.0345602	0.907741
SAMD11	0.341075	0.260098
NOC2L	0.0335861	0.78763
KLHL17	-0.400506	0.0118548
PLEKHN1	-0.15868	0.42771
PERM1	-0.00411726	0.989168
HES4	-0.401387	0.0208441
ISG15	0.296046	0.311978
AGRN	-0.724231	5.30491e-09
RP11-465B22.3	0.0929724	0.759857
C1orf159	0.00777145	0.962762
SDF4	0.215411	0.0842409
B3GALT6	-0.205302	0.174843
FAM132A	-0.0693924	0.820459
UBE2J2	-0.000537105	0.996888
SCNN1D	-0.338459	0.21073
ACAP3	-0.0282981	0.83221
PUSL1	-0.0905044	0.600621
CPSF3L	-0.102997	0.414712
RP5-890O3.9	-0.125266	0.678715
CPTP	0.216126	0.133456
TAS1R3	0.668666	0.0295334
DVL1	-0.13886	0.248113
MXRA8	1.40067	7.96527e-13
AURKAIP1	0.261962	0.0422875
CCNL2	0.0427832	0.73485
RP4-758J18.2	0.149212	0.467633
MRPL20	-0.150282	0.311955
RP4-758J18.13	-0.0612941	0.840909
ANKRD65	-0.964762	0.00168752
VWA1	-0.758019	0.000658252
ATAD3B	-0.0868485	0.532452
ATAD3A	0.181679	0.173126
TMEM240	-0.0843079	0.732459
SSU72	0.124879	0.329783
C1orf233	-0.0441479	0.804653
RP11-345P4.9	0.110176	0.710893
MIB2	-0.215328	0.124844
CDK11B	0.185296	0.196596
SLC35E2B	-0.187843	0.192588
CDK11A	0.271661	0.340719
RP1-283E3.8	0.0719208	0.809188
RP1-283E3.4	0.0673904	0.762376
SLC35E2	0.0290751	0.917335
NADK	0.00638281	0.960626
GNB1	0.157107	0.19327
PRKCZ	-0.0167684	0.923177
RP11-181G12.2	-0.0418078	0.891297
C1orf86	0.0280288	0.851176
SKI	-0.0220299	0.880841
MORN1	-0.103873	0.694804
RER1	0.204381	0.149649
PEX10	-0.401031	0.0271913
PLCH2	-0.393798	0.00608572
PANK4	0.21495	0.180197
RP3-395M20.12	0.0980083	0.748432
TNFRSF14	0.246492	0.401222
FAM213B	-0.0810099	0.589654
ARHGEF16	-1.07735	7.20499e-13
MEGF6	-0.668672	1.20067e-06
TPRG1L	-0.0769029	0.638631
WRAP73	-0.312153	0.0764335
TP73	-2.63041	1.4834e-27
TP73-AS1	-0.288847	0.078704
SMIM1	-0.153048	0.610192
LRRC47	0.0289012	0.831718
RP1-286D6.5	-0.214117	0.481861
CEP104	0.14294	0.352035
DFFB	-0.348814	0.102297
C1orf174	-0.14414	0.468259
LINC01134	0.248394	0.410021
NPHP4	-0.0621062	0.720396
KCNAB2	0.498759	0.00984868
RPL22	-0.0642095	0.62072
RNF207	-0.0324735	0.848436
ICMT	0.0612847	0.660969
GPR153	-0.81083	3.80663e-06
ACOT7	0.508947	9.23969e-05
HES2	-2.07129	1.43934e-34
ESPN	-1.08547	0.00034198
TNFRSF25	-0.138326	0.465575
PLEKHG5	-0.206911	0.175139
NOL9	0.258273	0.11871
ZBTB48	-0.210287	0.290803
KLHL21	-0.0964	0.520698
PHF13	-0.52263	0.00384654
THAP3	0.291415	0.208883
DNAJC11	0.153901	0.271608
CAMTA1	0.129712	0.41435
VAMP3	0.192142	0.212815
PER3	-0.0405145	0.891509
PARK7	0.127936	0.316612
Y_RNA	-0.0475292	0.821119
ERRFI1	-0.338967	0.00924335
SLC45A1	0.442889	0.150559
RERE	0.298623	0.0451985
ENO1	0.0031221	0.978577
ENO1-IT1	-0.0320989	0.917087
SLC2A5	0.344983	0.256574
GPR157	-0.405167	0.0244333
RP3-510D11.2	-0.305266	0.321913
H6PD	-0.0897136	0.532902
SPSB1	-0.520877	0.0120737
SLC25A33	0.399315	0.0784655
TMEM201	-0.220656	0.140761
PIK3CD	-1.08036	8.06467e-07
CLSTN1	-0.423317	0.000535321
CTNNBIP1	0.22184	0.212398
LZIC	0.20443	0.336808
NMNAT1	0.483413	0.0378928
UBE4B	-0.105094	0.46498
KIF1B	-0.153413	0.302206
PGD	0.127725	0.336131
APITD1	0.178319	0.560657
DFFA	-0.221573	0.131298
PEX14	-0.00710632	0.96018
CASZ1	-1.28121	7.06196e-10
TARDBP	0.052533	0.705504
MASP2	0.0245876	0.930939
RP4-635E18.8	0.095628	0.747804
SRM	-0.0520681	0.67766
EXOSC10	0.00902886	0.951035
MTOR	0.131885	0.324336
UBIAD1	-0.0148161	0.930545
FBXO2	-0.634724	3.96317e-05
FBXO44	0.113908	0.445981
FBXO6	0.23107	0.304291
MAD2L2	-0.0152098	0.917242
AGTRAP	-0.427893	0.00369501
MTHFR	-0.284938	0.348164
CLCN6	0.0358	0.84386
KIAA2013	-0.0335563	0.804967
PLOD1	0.445313	0.000381616
MFN2	-0.0755411	0.546448
MIIP	-0.0474328	0.76677
VPS13D	-0.260428	0.0794212
DHRS3	-0.506717	0.000221176
MIR6730	-0.459089	0.127802
RP11-474O21.5	-0.157394	0.606902
PDPN	-0.404656	0.0200991
PRDM2	-0.0555509	0.768058
KAZN	-1.91255	1.26646e-23
TMEM51	-0.800931	0.00012486
EFHD2	-0.0141704	0.912345
CASP9	0.206439	0.337002
DNAJC16	0.0112697	0.951931
DDI2	-0.29621	0.0576319
PLEKHM2	-0.0248515	0.856895
SLC25A34	0.300499	0.313943
FBLIM1	-0.556708	1.50734e-05
RP11-169K16.6	0.426861	0.157646
UQCRHL	0.0306137	0.920672
RP11-169K16.8	0.038814	0.899681
FLJ37453	0.0444077	0.881856
SPEN	-0.0815415	0.535331
ZBTB17	-0.0321018	0.838932
FAM131C	-0.0845729	0.776729
EPHA2	0.509549	3.82191e-05
ARHGEF19	0.0961768	0.742225
RSG1	-0.0702367	0.787073
FBXO42	0.112215	0.531963
SZRD1	0.161074	0.214719
NECAP2	-0.133926	0.402606
CROCCP3	-0.0986984	0.697521
NBPF1	-0.00163381	0.992699
CROCCP2	0.0608241	0.710614
MST1P2	0.235244	0.336222
EIF1AXP1	0.126167	0.678398
CROCC	-0.447911	0.0154116
MST1L	0.0720158	0.815116
ATP13A2	-0.43511	0.00162553
SDHB	0.162332	0.241754
PADI2	-1.37292	7.14231e-06
RCC2	-0.341651	0.00740272
ARHGEF10L	-0.297416	0.100573
ALDH4A1	-0.276955	0.276462
IFFO2	-0.530844	0.00161678
UBR4	-0.0452008	0.729737
EMC1	0.124996	0.338366
MRTO4	0.0132466	0.927929
AKR7A3	0.119789	0.688146
RP4-657E11.10	-0.112486	0.714635
AKR7A2	-0.0257271	0.872336
PQLC2	0.14483	0.422368
CAPZB	0.472278	0.000259914
MINOS1	0.184463	0.485177
NBL1	-0.169753	0.300391
TMCO4	0.0146881	0.930833
OTUD3	0.153451	0.465557
CAMK2N1	1.20933	2.82155e-15
MUL1	0.0754222	0.629046
CDA	0.488947	0.0367775
PINK1	0.644782	1.84559e-06
PINK1-AS	0.358141	0.242454
DDOST	0.0516958	0.676505
SH2D5	-0.140572	0.617654
HP1BP3	-0.0261771	0.841078
EIF4G3	-0.134507	0.317787
ECE1	-0.11668	0.372342
NBPF3	0.0404367	0.856949
USP48	-0.135128	0.366842
HSPG2	-0.740306	4.45552e-08
Metazoa_SRP	-0.0458266	0.856508
LINC00339	-0.00121998	0.9963
CDC42	0.101643	0.434949
ZBTB40	0.114913	0.471703
EPHB2	-1.29298	4.50354e-13
RP1-74M1.3	-0.602202	0.0476986
KDM1A	0.0183485	0.889788
LUZP1	-0.292189	0.0521574
LINC01355	0.0391751	0.885885
HNRNPR	-0.00287647	0.982713
ZNF436	-0.0687191	0.787875
C1orf213	0.242324	0.415315
ASAP3	0.038666	0.811896
E2F2	0.0951756	0.698738
ID3	0.0113963	0.943213
RPL11	-0.172564	0.187096
TCEB3	0.0522123	0.734142
PITHD1	0.161156	0.312952
LYPLA2	0.0665247	0.628855
GALE	-0.163933	0.240943
HMGCL	0.256753	0.210727
FUCA1	0.60278	0.0128193
PNRC2	0.335433	0.0182452
SRSF10	-0.0716185	0.598493
IL22RA1	-0.250812	0.381644
IFNLR1	-0.190452	0.48969
GRHL3	-0.142557	0.584708
STPG1	0.175379	0.415245
NIPAL3	-0.178542	0.205626
RCAN3	-0.302114	0.138364
SRRM1	-0.0782636	0.550755
CLIC4	0.183085	0.162137
SYF2	0.0380935	0.816566
RSRP1	0.263824	0.0903639
TMEM50A	0.0865578	0.540816
TMEM57	-0.066739	0.714084
LDLRAP1	-0.683354	8.42964e-06
SEPN1	0.117728	0.384183
MTFR1L	-0.122685	0.505465
AUNIP	0.119968	0.627078
PAQR7	0.242034	0.216586
STMN1	0.187563	0.208803
PAFAH2	0.167887	0.462966
PDIK1L	-0.310541	0.251124
CNKSR1	-0.209412	0.194139
CEP85	-0.0217584	0.906632
SH3BGRL3	0.419492	0.00150729
UBXN11	-0.108283	0.60442
AIM1L	-1.30568	1.55278e-06
DHDDS	0.374592	0.0453217
HMGN2	-0.0395628	0.7605
RPS6KA1	-0.00500622	0.970188
ARID1A	-0.898846	4.02873e-11
PIGV	0.0284868	0.894221
ZDHHC18	0.0813191	0.646564
SFN	-0.839782	8.43542e-11
GPN2	0.0784779	0.59184
GPATCH3	-0.0602542	0.778152
NUDC	0.20617	0.113322
KDF1	-1.16829	5.5385e-10
TRNP1	0.626621	7.74044e-06
FAM46B	0.0218172	0.895542
SLC9A1	0.0968016	0.489213
NPM1P39	0.0752213	0.802242
WDTC1	-0.446451	0.00311708
TMEM222	0.0880474	0.597493
SYTL1	-0.509961	0.00111845
MAP3K6	0.0773844	0.584615
CD164L2	-0.198959	0.516594
GPR3	0.339519	0.265684
WASF2	-0.195394	0.143999
AHDC1	-0.498008	0.000632978
IFI6	-0.473026	0.0776233
FAM76A	-0.0513614	0.846546
STX12	0.037637	0.831112
PPP1R8	0.138059	0.413517
THEMIS2	-0.213247	0.477144
RPA2	0.0680084	0.703624
SMPDL3B	-0.444308	0.0683183
XKR8	0.542679	0.0143711
EYA3	-0.122729	0.548291
PTAFR	-0.586169	0.00130623
DNAJC8	0.246465	0.0771497
ATPIF1	0.0857327	0.526577
RP5-1092A3.4	0.167101	0.586488
SESN2	0.366395	0.0433079
MED18	0.0746718	0.733345
PHACTR4	0.203401	0.202782
RCC1	-0.0922564	0.494568
SNHG3	0.0629398	0.653832
SNORA73B	0.108601	0.724617
RP4-669K10.8	0.202008	0.512318
TRNAU1AP	0.022731	0.916808
SNHG12	0.123107	0.511711
TAF12	0.188578	0.355481
GMEB1	-0.0710914	0.752012
YTHDF2	0.0522998	0.712646
EPB41	0.0743675	0.695167
RP4-604A21.1	-0.161562	0.594372
SRSF4	0.0688297	0.59825
MECR	-0.0832117	0.637883
PTPRU	-0.723575	1.43464e-08
MATN1-AS1	0.128361	0.671762
LAPTM5	0.253025	0.192973
SDC3	0.320274	0.0153219
PUM1	-0.218832	0.103846
SNRNP40	0.213074	0.21052
ZCCHC17	0.306692	0.113371
SERINC2	-1.26999	9.06209e-26
AC114494.1	-0.776556	0.011732
TINAGL1	-0.699456	5.30974e-07
PEF1	-0.087281	0.583032
COL16A1	-0.852647	4.69322e-08
BAI2	0.405592	0.0733678
SPOCD1	0.329344	0.276347
PTP4A2	0.0920101	0.490527
KHDRBS1	-0.0217583	0.868029
TMEM39B	0.0793761	0.666253
KPNA6	0.188338	0.16117
TXLNA	0.0605632	0.666737
CCDC28B	0.370715	0.154338
IQCC	-0.000230904	0.999397
TMEM234	-0.218786	0.406222
EIF3I	0.0786676	0.52799
MTMR9LP	-0.589047	0.0529065
HDAC1	-0.00322191	0.980443
MARCKSL1	-0.459524	0.0178847
FAM229A	0.129165	0.574122
BSDC1	-0.0426142	0.772344
ZBTB8A	0.0200495	0.944682
ZBTB8OS	0.486494	0.0226336
RBBP4	0.111978	0.426774
KIAA1522	-0.690139	2.78575e-07
YARS	0.122149	0.362249
S100PBP	-0.0459495	0.817162
TMEM54	-0.293417	0.243519
RNF19B	-0.323534	0.0593652
AK2	-0.0566058	0.672841
AZIN2	0.195194	0.498182
TRIM62	-0.00936347	0.971118
ZNF362	0.0299331	0.857919
RP11-415J8.3	0.0597126	0.843386
PHC2	-0.028615	0.827357
ZSCAN20	-0.133562	0.637126
SMIM12	0.146912	0.349724
GJB5	0.0187772	0.901459
GJB3	-0.590146	1.35644e-05
RP5-997D16.2	0.171793	0.56594
RP11-244H3.1	0.377531	0.213386
ZMYM6	0.0184188	0.940592
ZMYM1	-0.178159	0.415513
SFPQ	0.0960888	0.453897
ZMYM4	0.0236256	0.880816
KIAA0319L	0.109927	0.443705
NCDN	0.119097	0.409392
PSMB2	0.0895381	0.500945
C1orf216	-0.0952905	0.646574
CLSPN	0.0231831	0.912833
AGO4	-0.581854	0.00584233
AGO1	-0.155162	0.372199
AGO3	0.0341087	0.847304
ADPRHL2	-0.105067	0.556398
TRAPPC3	0.109455	0.475487
MAP7D1	0.101691	0.412419
THRAP3	-0.0473505	0.710552
SH3D21	-0.0184228	0.926096
EVA1B	0.0330821	0.85769
RP11-268J15.5	0.516661	0.0554748
STK40	0.227957	0.180708
LSM10	0.338826	0.0343742
OSCP1	0.117114	0.699192
MRPS15	0.0970111	0.50898
LINC01137	-0.0975665	0.737524
ZC3H12A	-0.648574	0.0203011
MEAF6	0.252508	0.127992
SNIP1	0.191484	0.361839
GNL2	0.0416341	0.78989
C1orf109	-0.0330534	0.860721
CDCA8	0.0432407	0.806644
MANEAL	-0.153	0.400331
YRDC	0.0106801	0.958921
C1orf122	0.134088	0.342783
MTF1	-0.501795	0.0137719
INPP5B	0.0873142	0.734926
SF3A3	0.306938	0.0349783
FHL3	-0.359899	0.0632854
UTP11L	0.0878575	0.597881
RRAGC	0.190943	0.470269
MYCBP	0.0906511	0.693849
RHBDL2	0.252398	0.411587
AKIRIN1	0.19493	0.205327
NDUFS5	0.179254	0.165113
MACF1	-0.00406821	0.975947
PPIEL	0.0762679	0.798546
PABPC4	-0.189139	0.129262
PPIE	0.0761433	0.642219
BMP8B	-0.0283744	0.925653
TRIT1	-0.0810356	0.674777
MFSD2A	-1.07909	1.91091e-13
RP3-342P20.2	-0.770365	0.0102054
CAP1	0.0629913	0.6198
PPT1	0.0874187	0.535898
RLF	-0.0242862	0.908436
RP1-39G22.7	0.247827	0.407308
ZMPSTE24	0.110886	0.46876
SMAP2	0.176931	0.320016
ZFP69B	-0.00357215	0.990401
ZFP69	-0.0825702	0.785797
EXO5	0.0501995	0.870227
ZNF684	0.393074	0.200996
RIMS3	0.0123074	0.96773
NFYC-AS1	-0.102979	0.738135
NFYC	0.172921	0.271886
CITED4	0.489817	0.00081973
CTPS1	0.687068	3.79266e-06
SLFNL1	0.0904156	0.760255
SCMH1	-0.0731422	0.633697
FOXO6	0.245354	0.402166
EDN2	1.00461	0.00109698
HIVEP3	0.285445	0.334595
FOXJ3	-0.189934	0.234376
PPCS	0.244118	0.147778
PPIH	-0.0633708	0.695783
YBX1	0.0621737	0.595237
LEPRE1	0.465521	0.00156249
C1orf50	0.213791	0.413286
CCDC23	0.0245649	0.926469
ERMAP	0.302717	0.224704
ZNF691	-0.371642	0.147101
SLC2A1	-0.27957	0.0396956
EBNA1BP2	0.346947	0.0138314
TMEM125	-0.960384	0.00144711
C1orf210	-1.21438	7.23443e-05
CDC20	-0.0171528	0.896932
ELOVL1	0.224208	0.10911
MED8	0.0111914	0.95726
SZT2	-0.324416	0.0293484
HYI	0.136512	0.595437
PTPRF	-1.41728	2.00423e-30
KDM4A	0.155855	0.336809
KDM4A-AS1	0.113137	0.713572
ST3GAL3	0.151754	0.504156
ARTN	0.029704	0.923086
IPO13	0.1892	0.209996
DPH2	-0.119917	0.43449
ATP6V0B	-0.0985348	0.504928
B4GALT2	-0.588615	1.51613e-05
CCDC24	-0.414983	0.104898
SLC6A9	-0.293713	0.126718
DMAP1	0.0201095	0.905506
ERI3	-0.164347	0.254083
RNF220	-0.130398	0.379216
TMEM53	0.257916	0.30259
KIF2C	0.257938	0.0944702
RPS8	-0.220635	0.0632164
SNORD46	0.0428156	0.884398
PLK3	-0.21314	0.217544
TCTEX1D4	-0.0179801	0.952877
BTBD19	-0.0318374	0.888342
PTCH2	0.247968	0.419062
EIF2B3	0.280625	0.120601
HECTD3	0.12171	0.435584
UROD	0.354605	0.0183939
ZSWIM5	0.385895	0.210677
HPDL	-0.250389	0.313249
MUTYH	-0.0603602	0.792514
TOE1	0.0380865	0.850987
TESK2	-0.0763641	0.78924
MMACHC	0.109803	0.631865
PRDX1	0.260745	0.0440482
AKR1A1	-0.436856	0.0043521
NASP	0.106966	0.441512
CCDC17	0.272435	0.372759
GPBP1L1	-0.0341761	0.810372
TMEM69	0.0654465	0.73214
IPP	0.111798	0.633841
MAST2	-0.0639104	0.642659
PIK3R3	0.452028	0.027807
TSPAN1	-1.58379	3.00514e-21
POMGNT1	0.328396	0.0178575
LURAP1	-0.395996	0.194825
RAD54L	-0.0925785	0.664501
LRRC41	0.17872	0.181341
UQCRH	0.22294	0.0956702
NSUN4	0.134502	0.468272
FAAH	-0.306681	0.0787736
MKNK1	-0.206797	0.22585
MOB3C	-0.171306	0.437141
ATPAF1	0.0133876	0.932017
EFCAB14	-0.103541	0.462337
CYP4B1	0.0801979	0.747984
CYP4X1	0.0339368	0.882346
PDZK1IP1	-0.812	0.00543924
STIL	0.120777	0.568535
CMPK1	-0.062207	0.655389
FOXD2-AS1	-0.135061	0.617343
FOXD2	-0.288594	0.261269
TRABD2B	-0.448302	0.130355
SPATA6	0.218172	0.474237
FAF1	0.0843609	0.610528
CDKN2C	0.421725	0.023424
RNF11	0.189093	0.20397
TTC39A	-0.217529	0.467778
EPS15	-0.125667	0.449489
OSBPL9	-0.208287	0.145316
NRD1	0.147946	0.261832
RP4-657D16.3	-0.151028	0.62398
TXNDC12	0.405198	0.00574397
KTI12	-0.164135	0.436924
BTF3L4	0.287675	0.0918567
ZFYVE9	0.155558	0.414081
CC2D1B	0.0653423	0.676309
ORC1	-0.0442565	0.832494
PRPF38A	0.291161	0.0621194
ZCCHC11	-0.205657	0.146659
COA7	-0.0230841	0.883181
ZYG11B	0.0642088	0.732942
ECHDC2	-0.026545	0.850486
RP4-631H13.6	0.0142057	0.963252
SCP2	0.134611	0.378966
CPT2	0.211076	0.244958
C1orf123	0.0975331	0.583691
MAGOH	-0.0130749	0.940008
RP5-1024G6.8	0.0234919	0.921792
LRP8	-0.129235	0.380518
NDC1	-0.244625	0.110667
YIPF1	0.16445	0.482913
HSPB11	0.12893	0.521325
LRRC42	0.0482863	0.785407
RP4-758J24.5	0.0864091	0.779218
TMEM59	-0.00925183	0.946738
TCEANC2	-0.0181769	0.937296
RP11-56P23.1	-0.134607	0.651653
CYB5RL	-0.13918	0.645254
MRPL37	-0.0101463	0.93689
SSBP3	-0.473281	0.0133774
ACOT11	-0.722328	1.96695e-05
FAM151A	-0.53919	0.0796753
PARS2	-0.316289	0.206533
TTC22	-0.139929	0.467162
DHCR24	-0.132014	0.272773
TMEM61	-0.00958754	0.975167
USP24	-0.0309574	0.82506
PPAP2B	0.386975	0.185399
PRKAA2	-0.34046	0.217259
OMA1	-0.412576	0.0819517
TACSTD2	-1.14596	5.14357e-16
MYSM1	-0.125615	0.485451
JUN	-0.656846	3.65371e-05
FGGY	0.206706	0.459114
HOOK1	-0.780749	5.82024e-05
NFIA	-0.248586	0.139181
TM2D1	0.0259375	0.893924
INADL	-0.463835	0.00401659
USP1	-0.16359	0.325343
DOCK7	-0.191084	0.255477
ATG4C	0.0752355	0.753989
ALG6	-0.0260922	0.908825
ITGB3BP	-0.180197	0.361749
EFCAB7	-0.0163363	0.951585
PGM1	0.0657481	0.624947
ROR1	0.330199	0.194418
CACHD1	-0.47453	0.0568457
RAVER2	-0.266541	0.141805
JAK1	-0.0726215	0.607563
AK4	-0.497043	0.000488105
DNAJC6	-0.222882	0.36583
LEPROT	-0.089309	0.576896
LEPR	0.0286543	0.892333
PDE4B	-0.0212694	0.93839
MIER1	-0.0989363	0.571935
SLC35D1	-0.24042	0.192923
SERBP1	-0.330968	0.00781002
GADD45A	0.578788	6.97973e-05
GNG12	0.0882843	0.507277
WLS	-0.0689509	0.659407
RPE65	1.64288	1.71822e-14
DEPDC1	0.24395	0.160673
RP4-694A7.2	1.28382	1.88654e-06
LRRC7	-0.0220839	0.940997
LRRC40	-0.0506508	0.801998
SRSF11	-0.0578469	0.649954
ANKRD13C	0.131416	0.463355
HHLA3	0.209349	0.44232
CTH	0.115677	0.706987
ZRANB2	-0.0147209	0.920732
NEGR1	0.0193627	0.949157
FPGT	-0.235306	0.347905
CRYZ	-0.0348203	0.8589
TYW3	0.0514718	0.77016
SLC44A5	-0.230245	0.210224
ACADM	0.156411	0.319911
RP4-682C21.2	0.116103	0.694765
RABGGTB	-0.39664	0.00314763
TPI1P1	0.0935919	0.756683
PIGK	0.0977037	0.638483
RP4-706A16.3	0.102964	0.723782
ZZZ3	-0.0985646	0.564579
USP33	0.0492328	0.752821
FAM73A	0.0585015	0.780067
RP11-181C21.4	-0.0029145	0.992202
NEXN	0.337669	0.25648
FUBP1	-0.0256119	0.849534
DNAJB4	0.427835	0.0382098
PTGFR	0.415231	0.169353
IFI44L	0.523924	0.00288769
IFI44	0.517684	0.0320497
LPHN2	-0.114199	0.525251
TTLL7	-0.123038	0.689295
RP11-486G15.2	-0.0667363	0.828135
PRKACB	0.252296	0.253601
RPF1	0.200645	0.2261
GNG5	0.334975	0.0318606
CTBS	0.0217193	0.923424
SSX2IP	-0.00423041	0.983509
LPAR3	-0.974916	0.00146571
MCOLN2	0.135285	0.631176
WDR63	0.0734929	0.809203
MCOLN3	0.093251	0.761978
SYDE2	-0.183516	0.497965
C1orf52	-0.00605577	0.975797
BCL10	0.100418	0.663105
DDAH1	-0.768363	0.00647292
CYR61	0.39706	0.00747344
ZNHIT6	0.178987	0.335128
ODF2L	-0.236975	0.208616
CLCA2	-2.08481	1.02725e-46
SH3GLB1	0.0602543	0.66947
2015-09-01	0.0500901	0.714927
HS2ST1	0.0972854	0.572777
LMO4	0.557789	0.000742039
PKN2	-0.0133018	0.928647
GTF2B	0.10413	0.613733
CCBL2	0.240962	0.230828
RBMXL1	-0.112549	0.566892
GBP3	0.307545	0.196686
GBP1	0.100323	0.670408
PTGES3P1	-0.276794	0.350479
GBP2	-1.22631	2.4597e-09
LRRC8B	-0.252838	0.331098
LRRC8C	-0.217743	0.332924
LRRC8D	0.0245245	0.890333
ZNF326	0.0524495	0.772317
ZNF644	-0.00988742	0.954788
CDC7	-0.0936113	0.64684
TGFBR3	0.386895	0.0359814
EPHX4	-0.0278639	0.910895
KIAA1107	-0.148555	0.628948
GLMN	0.356129	0.13879
RPAP2	0.246988	0.194843
GFI1	0.456475	0.137235
EVI5	0.314814	0.13722
RPL5	-0.190777	0.115231
FAM69A	0.057619	0.785006
SNORA66	0.224375	0.448143
MTF2	0.0868044	0.675696
TMED5	0.210262	0.177619
CCDC18	0.0375641	0.873489
RP4-717I23.3	0.0658147	0.80526
DR1	0.0384161	0.776816
FNBP1L	-0.622556	0.000445822
BCAR3	0.202783	0.136391
RP5-1033H22.2	0.127042	0.673801
RP11-488P3.1	0.626409	0.000138957
RP4-561L24.3	0.312369	0.309264
DNTTIP2	0.146559	0.359063
GCLM	0.324856	0.0873595
ARHGAP29	0.394929	0.02175
ABCD3	0.323387	0.0443579
F3	0.106147	0.729003
LINC01057	-0.266952	0.370328
SLC44A3	-0.460348	0.0984814
CNN3	0.105105	0.509649
ALG14	-0.0735921	0.720134
TMEM56	-0.103148	0.720276
RWDD3	0.00537483	0.986011
EEF1A1P11	-0.037603	0.900914
RPL7P9	-0.384808	0.150086
PTBP2	-0.0631725	0.79114
DPYD	0.152998	0.371418
SNX7	-0.110449	0.502964
PALMD	-1.24335	5.33449e-05
FRRS1	-0.222946	0.383378
AGL	0.0805038	0.648693
SLC35A3	-0.250627	0.256654
HIAT1	0.0332806	0.82767
SASS6	-0.118123	0.618005
TRMT13	-0.0894149	0.702746
LRRC39	0.22996	0.431983
DBT	-0.0402092	0.816001
RTCA	0.335174	0.0566604
CDC14A	0.138249	0.650224
EXTL2	0.472052	0.018178
SLC30A7	0.160848	0.405383
DPH5	0.0901373	0.615663
RP11-421L21.3	0.196336	0.472699
S1PR1	-0.112807	0.703324
RNPC3	0.119325	0.58765
AMY2B	0.148512	0.629811
PRMT6	-0.845556	5.64032e-07
VAV3	-1.22402	4.41688e-09
SLC25A24	-0.164541	0.360651
FAM102B	0.156209	0.566357
PRPF38B	-0.206277	0.125212
STXBP3	0.275989	0.117845
GPSM2	-0.380635	0.0152106
CLCC1	-0.145155	0.435393
WDR47	-0.0746862	0.738079
RP11-20O24.4	-0.260535	0.355988
TAF13	0.592543	0.00278808
TMEM167B	0.303499	0.123443
KIAA1324	-0.122977	0.689913
SARS	-0.0455306	0.730593
CELSR2	-1.27298	1.20745e-18
PSRC1	0.0394503	0.819264
SORT1	-1.33177	7.07934e-14
PSMA5	0.22937	0.108574
ATXN7L2	-0.270374	0.170626
CYB561D1	-0.171162	0.43918
AMIGO1	-0.115266	0.706784
GNAI3	0.0208445	0.881927
AMPD2	0.131094	0.367477
GSTM4	0.0920879	0.697056
CSF1	-1.65055	3.04483e-23
AHCYL1	-0.110729	0.393289
STRIP1	-0.0254722	0.878343
RP4-773N10.4	-0.0929439	0.700447
KCNC4	-1.071	2.4291e-05
RBM15	-0.14921	0.400634
SLC16A4	0.534082	0.0391417
RP5-1074L1.4	0.0422468	0.890764
LAMTOR5	0.284205	0.0485586
LRIF1	0.0480593	0.875032
DRAM2	-0.282107	0.0960595
CEPT1	-0.17645	0.310684
DENND2D	0.110902	0.65971
CHI3L2	0.180615	0.557845
OVGP1	0.305319	0.29699
RP11-552M11.8	0.163741	0.585974
WDR77	0.121199	0.452694
ATP5F1	0.266628	0.0421481
RAP1A	-0.0234956	0.885493
FAM212B	0.263947	0.28683
DDX20	0.144829	0.438029
CTTNBP2NL	-0.231584	0.25824
WNT2B	0.24278	0.417842
ST7L	0.250998	0.246675
CAPZA1	0.176937	0.192733
MOV10	-0.290388	0.0331488
RHOC	0.258528	0.0472098
PPM1J	-0.313041	0.309909
LINC01356	0.152312	0.611985
SLC16A1	-0.30403	0.0168757
SLC16A1-AS1	0.0786737	0.733629
LRIG2	0.0914908	0.679657
MAGI3	0.212528	0.29771
PHTF1	0.375185	0.103639
RSBN1	-0.173686	0.40269
PTPN22	0.687753	0.0257126
AP4B1	0.154366	0.485815
DCLRE1B	-0.332745	0.108343
HIPK1	-0.088155	0.566173
TRIM33	-0.201026	0.205556
BCAS2	0.0604383	0.74011
DENND2C	-0.247399	0.3656
NRAS	-0.197299	0.206489
CSDE1	0.00686195	0.95473
SIKE1	0.155676	0.356085
VANGL1	0.0454566	0.767942
SLC22A15	-0.0787302	0.708095
ATP1A1	-0.0722255	0.54141
ATP1A1-AS1	-0.40392	0.179317
CD58	0.27797	0.234835
IGSF3	-1.15393	3.46376e-13
PTGFRN	-0.288381	0.0271267
TTF2	0.0391007	0.80646
TRIM45	0.0826532	0.782127
MAN1A2	0.166702	0.286986
GDAP2	0.182025	0.494396
WDR3	-0.110089	0.442836
WARS2	-0.488492	0.0186629
RP11-418J17.1	-0.223839	0.339722
ZNF697	-0.346927	0.234174
PHGDH	0.101811	0.510383
NOTCH2	-0.181577	0.163509
SEC22B	0.306934	0.0626341
CH17-472G23.2	0.131342	0.66006
PFN1P2	0.241979	0.423486
NBPF8P	-0.00455118	0.978986
CH17-472G23.4	0.135783	0.555779
AC253572.1	-0.230316	0.445498
CH17-3B23.1	-0.399122	0.100687
LINC00869	-0.205171	0.337696
FAM72B	0.0946095	0.698293
SRGAP2C	-0.184501	0.439168
EMBP1	-0.0998233	0.743393
FAM72C	0.133485	0.662653
SRGAP2D	0.200194	0.50988
RP11-14N7.2	-0.248579	0.418922
NBPF15	-0.0956826	0.474817
PFN1P7	0.0499029	0.870222
SRGAP2B	0.0390692	0.863757
FAM72D	0.0213433	0.938422
RP11-403I13.8	-0.468929	0.0266126
NBPF8	0.283739	0.238893
NBPF25P	-0.122792	0.678187
GPR89A	0.170158	0.506778
RNF115	-0.172657	0.331129
POLR3C	0.0817471	0.64989
NUDT17	0.261275	0.36459
PIAS3	0.141004	0.330344
ITGA10	1.1125	0.000127799
PEX11B	0.440075	0.00803442
GNRHR2	0.242594	0.430516
RBM8A	0.329145	0.0187554
LIX1L	0.309069	0.0329782
ANKRD34A	0.280347	0.2742
POLR3GL	0.501071	0.00949703
TXNIP	0.0465986	0.70837
NBPF10	-0.023212	0.933152
NOTCH2NL	0.253113	0.174563
NBPF12	-0.0351585	0.86303
PRKAB2	-0.41172	0.0231997
FMO5	0.301252	0.3228
PDIA3P1	-0.131334	0.666425
CHD1L	0.169723	0.240166
LINC00624	0.15606	0.608037
BCL9	0.243226	0.237112
ACP6	-0.111366	0.528855
GJA5	0.134405	0.662506
GPR89B	0.0627708	0.809517
PDZK1P2	0.14277	0.637724
NBPF11	-0.0399824	0.839204
PFN1P4	-0.104603	0.728991
ABHD17AP1	-0.0660164	0.82694
RP11-495P10.9	0.334754	0.272823
LINC01138	-0.0797274	0.783579
RP11-495P10.1	-0.411115	0.177628
NBPF14	0.0172379	0.914652
PDE4DIP	-0.0273823	0.844627
NBPF9	0.115774	0.430394
CH17-189H20.1	0.252037	0.293659
RP11-353N4.6	-0.637644	0.0354887
HIST2H2BE	0.132916	0.660513
RP11-196G18.22	-0.142129	0.568829
BOLA1	0.0213493	0.912094
SF3B4	0.244194	0.0751681
MTMR11	0.0422662	0.861996
OTUD7B	0.0247691	0.87773
VPS45	0.126783	0.449961
PLEKHO1	-0.71021	0.00252719
ANP32E	0.309078	0.0277212
CA14	-0.0647731	0.830348
APH1A	-0.0683765	0.595075
CIART	0.0669302	0.802814
MRPS21	0.182964	0.207369
PRPF3	-0.201911	0.190091
RPRD2	0.175645	0.230985
TARS2	-0.0104351	0.942282
ECM1	0.666818	0.0148119
RP11-54A4.2	0.221266	0.460414
ADAMTSL4	0.356774	0.0129844
ADAMTSL4-AS1	0.334556	0.252785
MCL1	0.462961	0.000363267
ENSA	0.156837	0.246995
GOLPH3L	-0.0622453	0.731177
CTSS	0.14348	0.640951
CTSK	0.518649	0.0534083
ARNT	0.131986	0.38242
SETDB1	-0.143492	0.345765
CERS2	0.0505812	0.692966
ANXA9	0.184825	0.483652
FAM63A	0.0659338	0.718084
PRUNE	-0.380624	0.0330105
C1orf56	0.0708116	0.792157
CDC42SE1	-0.150783	0.292756
MLLT11	0.0583236	0.765992
GABPB2	-0.165294	0.44037
SEMA6C	-0.0937783	0.713917
SCNM1	0.186537	0.266144
LYSMD1	-0.290408	0.219151
VPS72	0.0742408	0.625226
PIP5K1A	0.302833	0.0306976
PSMD4	0.148027	0.256806
ZNF687	-0.119097	0.412663
PI4KB	0.213457	0.116287
RFX5	-0.0345815	0.811504
SELENBP1	0.780601	8.07566e-06
PSMB4	0.209553	0.0994221
POGZ	-0.0119431	0.93411
CGN	-0.748342	0.0145721
TUFT1	0.00359768	0.985097
SNX27	0.183926	0.260858
MRPL9	0.189817	0.193761
RP11-98D18.3	-0.206553	0.497208
TDRKH	-0.0344074	0.887178
RORC	-0.537365	0.080598
THEM4	0.408694	0.0224315
S100A10	0.135019	0.302628
S100A11	-0.0740569	0.54546
TCHH	0.0447427	0.883564
HRNR	-0.0881206	0.770701
FLG	-0.15546	0.610051
IVL	-0.439913	0.131427
SPRR1B	-3.78223	3.95475e-40
SPRR2D	-1.30033	8.14719e-06
S100A9	-0.764619	0.0119651
S100A8	-1.19485	7.91529e-05
S100A6	0.97824	8.30968e-17
S100A4	0.828371	1.2396e-05
S100A3	-0.262707	0.139064
S100A2	-0.0732878	0.56137
S100A16	0.524468	8.41474e-06
S100A14	-1.26898	8.26575e-25
S100A13	0.889602	1.68034e-08
S100A1	0.634183	0.0188819
CHTOP	0.00499708	0.972038
SNAPIN	0.187778	0.257252
ILF2	0.103881	0.415313
INTS3	-0.173469	0.214197
SLC27A3	-0.723084	4.31395e-06
GATAD2B	0.230201	0.133425
DENND4B	-0.251461	0.0695797
CRTC2	0.0178616	0.902077
SLC39A1	0.00514816	0.967019
CREB3L4	-0.429553	0.0597147
JTB	-0.0211711	0.872732
RP11-422P24.11	0.365055	0.236069
RAB13	0.0574376	0.664553
RPS27	-0.100163	0.479802
TPM3	0.359523	0.00442968
C1orf43	-0.0142891	0.908737
UBAP2L	0.0549967	0.661421
HAX1	0.118556	0.390693
ATP8B2	0.538939	0.0080946
IL6R	0.41029	0.0287601
UBE2Q1	0.0375631	0.780554
ADAR	0.0390765	0.751073
PMVK	-0.173564	0.276798
PBXIP1	0.186304	0.209804
PYGO2	0.110755	0.467184
RP11-307C12.12	0.664504	0.0308177
SHC1	0.222581	0.0713645
CKS1B	-0.0594234	0.667204
FLAD1	-0.0184809	0.897224
ZBTB7B	0.160482	0.195768
DCST2	-0.118327	0.700158
DCST1	0.0062187	0.983826
ADAM15	-0.010511	0.929651
EFNA4	0.0646948	0.781136
EFNA3	-0.0781632	0.725956
EFNA1	-0.792412	7.50006e-06
SLC50A1	0.286762	0.0784029
DPM3	0.381072	0.0221773
KRTCAP2	-0.0510936	0.854551
TRIM46	0.523238	0.0883431
MUC1	0.000176389	0.999482
THBS3	-0.307757	0.138683
RP11-263K19.4	0.105338	0.731374
MTX1	-0.0835122	0.609736
GBAP1	0.278749	0.279999
MTX1P1	0.203571	0.472015
GBA	0.18175	0.312611
FAM189B	-0.189175	0.156783
SCAMP3	0.00893969	0.946739
CLK2	-0.09915	0.48212
HCN3	0.01419	0.950068
FDPS	0.372256	0.00406184
RUSC1-AS1	0.436949	0.0475619
RUSC1	-0.0968438	0.505491
ASH1L	-0.0480261	0.728563
ASH1L-AS1	-0.0654454	0.830281
MSTO1	-0.235955	0.168245
RP11-29H23.5	-0.0668865	0.828124
YY1AP1	-0.0320833	0.841028
DAP3	0.156465	0.262016
MSTO2P	-0.558904	0.013546
GON4L	0.000970468	0.99494
RIT1	0.0854665	0.668109
KIAA0907	-0.0886159	0.524116
ARHGEF2	0.144519	0.266479
SSR2	0.0153281	0.906373
UBQLN4	-0.0259254	0.84162
LAMTOR2	-0.110369	0.48485
RAB25	-1.20989	2.49993e-05
MEX3A	-0.365155	0.0955039
LMNA	0.363766	0.00223326
SLC25A44	0.43001	0.00805262
PMF1	0.188672	0.327558
PAQR6	0.444678	0.0123052
SMG5	0.0646893	0.623016
TMEM79	0.00813873	0.97311
C1orf85	0.0484492	0.809149
CCT3	0.179941	0.143369
MEF2D	0.0523875	0.718793
IQGAP3	-0.0712441	0.594736
APOA1BP	-0.0823183	0.512133
GPATCH4	0.224655	0.176526
RP11-284F21.9	-0.0897903	0.758794
BCAN	-0.343771	0.253314
RP11-284F21.10	-0.421632	0.0242136
RP11-284F21.7	-0.621597	0.0172756
NES	0.152841	0.606618
CRABP2	0.209759	0.424982
ISG20L2	-0.062844	0.675665
RRNAD1	-0.340668	0.0336925
MRPL24	-0.0750637	0.568279
HDGF	-0.0777792	0.509002
PRCC	-0.000719873	0.995513
SH2D2A	0.605544	0.000743967
PEAR1	0.248763	0.231863
ARHGEF11	0.209837	0.152926
ETV3	-0.210772	0.206378
KIRREL	-0.0305057	0.815898
CD1D	-0.830024	0.0061187
IFI16	-0.654388	6.97776e-06
CADM3	-0.0648578	0.755614
ACKR1	-0.201764	0.486973
DUSP23	0.362258	0.0115875
VSIG8	0.428532	0.153018
TAGLN2	-0.0141455	0.905617
IGSF9	-1.19239	3.47205e-07
LINC01133	0.751301	0.0092475
RP11-226L15.5	0.269207	0.38165
PIGM	-0.161106	0.397696
IGSF8	0.0230424	0.864612
RP11-536C5.7	-0.616684	0.0380467
PEA15	0.338816	0.02071
DCAF8	0.0897896	0.502044
PEX19	0.0959196	0.574494
COPA	0.00659473	0.958407
NCSTN	0.213051	0.108915
VANGL2	-1.36862	1.31867e-06
F11R	-0.198747	0.191649
TSTD1	-1.14852	1.92673e-06
USF1	0.253532	0.114146
PVRL4	-0.577363	0.0206618
PFDN2	-0.0449581	0.739718
NIT1	-0.185877	0.306866
DEDD	-0.158392	0.366567
UFC1	0.173389	0.224999
USP21	-0.0792053	0.620899
PPOX	-0.143399	0.438029
B4GALT3	0.0618823	0.674789
NDUFS2	0.145455	0.249285
TOMM40L	0.478418	0.00781789
NR1I3	0.285951	0.346744
SDHC	0.207213	0.122432
HSPA6	0.208973	0.489153
FCRLB	0.221643	0.469557
DUSP12	0.0596736	0.747955
ATF6	0.131967	0.371909
NOS1AP	0.109091	0.718392
C1orf226	0.0690462	0.797851
UHMK1	-0.620787	2.30887e-06
UAP1	0.476331	0.000264151
RP11-359K18.4	0.240652	0.432514
DDR2	0.247219	0.422412
HSD17B7	0.406337	0.0419944
RGS5	0.31349	0.291917
NUF2	0.222931	0.218341
PBX1	-0.00531444	0.976048
MGST3	-0.0696851	0.648016
ALDH9A1	0.167417	0.245705
TMCO1	0.296667	0.0347983
UCK2	-0.0800394	0.52946
FAM78B	-0.299981	0.32405
RP11-9L18.2	0.0797434	0.787997
POGK	-0.0978922	0.47796
TADA1	0.107312	0.564901
POU2F1	-0.0472522	0.791975
CREG1	-1.26876	1.56584e-23
MPZL1	-0.296555	0.0211701
MPC2	0.601339	0.000432908
DCAF6	-0.0596251	0.675137
GPR161	-0.6032	0.000262378
TIPRL	0.0518973	0.730221
SFT2D2	-0.0669185	0.645309
TBX19	0.139104	0.642077
ATP1B1	0.619989	0.000143096
NME7	0.369476	0.0878837
BLZF1	0.0920776	0.616845
SLC19A2	0.259995	0.138482
F5	-0.774514	0.00897942
C1orf112	-0.238346	0.33052
METTL18	-0.0164799	0.956303
SCYL3	-0.0974705	0.682918
KIFAP3	0.276192	0.13335
GORAB	-0.132628	0.604506
PRRC2C	0.0364006	0.772919
PFN1P1	0.192855	0.528737
VAMP4	0.0809463	0.702636
METTL13	-0.0159836	0.909576
PIGC	0.0100388	0.957515
SUCO	0.315392	0.0662295
PRDX6	0.125729	0.306363
KLHL20	0.180549	0.324205
CENPL	0.118385	0.61131
DARS2	-0.789101	8.48805e-07
GAS5	0.0285459	0.821912
ZBTB37	-0.0968882	0.66896
RC3H1	0.0922839	0.595006
RABGAP1L	0.0854207	0.672147
CACYBP	0.370364	0.00608969
MRPS14	0.092983	0.593292
KIAA0040	-0.28928	0.0988459
RFWD2	0.0330437	0.849887
RASAL2-AS1	-0.035234	0.908956
RASAL2	-0.0414243	0.79928
RP11-428K3.1	-0.00487597	0.987355
RALGPS2	0.153593	0.335461
FAM20B	0.11751	0.402265
TOR3A	0.197304	0.191783
ABL2	0.315802	0.0404854
SOAT1	0.309336	0.0583738
TDRD5	0.107606	0.724856
TOR1AIP2	0.249959	0.0839392
TOR1AIP1	0.196977	0.197431
CEP350	-0.017973	0.913063
QSOX1	0.478914	0.000118183
LHX4	-0.375308	0.160741
LHX4-AS1	-0.22445	0.114583
XPR1	-0.326278	0.0356063
KIAA1614	-0.307742	0.307023
STX6	-0.00712425	0.961884
MR1	0.326522	0.0518412
IER5	-0.00222527	0.986624
GLUL	-1.18966	3.19528e-20
RNASEL	0.0358086	0.883163
RGS16	-0.973868	0.000682945
NPL	0.698468	0.0202946
DHX9	0.152136	0.24575
LAMC1	0.00418532	0.972383
LAMC2	-0.0579235	0.625527
NMNAT2	-0.204268	0.302473
SMG7-AS1	-0.217795	0.460295
SMG7	0.0784084	0.568674
NCF2	0.0484889	0.87371
ARPC5	0.414847	0.00191831
RGL1	0.257631	0.345347
TSEN15	0.280775	0.0990559
RP11-382D12.2	0.00456987	0.987861
C1orf21	-0.459681	0.00319082
EDEM3	-0.0441378	0.765854
RNF2	-0.226573	0.316383
TRMT1L	0.20472	0.282768
SWT1	-0.0280388	0.925633
IVNS1ABP	-0.0367434	0.786803
TPR	-0.063315	0.618193
C1orf27	-0.00428155	0.98175
PTGS2	-0.131306	0.66964
PLA2G4A	-0.0817377	0.67928
MIR4426	-0.298533	0.332716
RGS2	-0.338246	0.04091
UCHL5	-0.00241216	0.987326
TROVE2	-0.03933	0.814717
RP11-101E13.5	0.222987	0.466561
GLRX2	0.268599	0.157742
CDC73	-0.00709423	0.962893
CFH	0.00601843	0.972218
ASPM	0.0335108	0.802134
ZBTB41	-0.160064	0.444905
DENND1B	0.181961	0.39521
C1orf53	0.706999	0.0167261
NEK7	-0.0344031	0.848116
ZNF281	-0.183971	0.273033
KIF14	0.109877	0.45502
DDX59	0.0995276	0.593265
CAMSAP2	-0.262357	0.0485342
C1orf106	-1.87224	7.24806e-32
KIF21B	-0.286744	0.286424
TMEM9	-0.0177998	0.898466
LAD1	-1.18922	1.79934e-16
TNNI1	-0.603197	0.0504093
PHLDA3	-0.304966	0.0183173
CSRP1	0.000110084	0.999346
RPS10P7	-0.174344	0.568121
NAV1	-0.0532131	0.708885
IPO9	0.0550096	0.664801
MIR6739	-0.0530371	0.860995
SHISA4	0.231619	0.298273
TIMM17A	0.435472	0.0010259
RNPEP	0.0702228	0.565082
RP11-465N4.5	0.0312265	0.91691
RP11-465N4.4	-0.130242	0.672678
ELF3	-4.08554	5.03867e-64
ARL8A	-0.0753126	0.58205
UBE2T	0.406627	0.0226381
PPP1R12B	-0.081955	0.648066
KDM5B	-0.0611045	0.64536
PCAT6	0.297343	0.288092
RABIF	0.330756	0.0835103
KLHL12	-0.0217224	0.894317
ADIPOR1	0.0785531	0.528266
CYB5R1	-0.0931766	0.534861
TMEM183A	0.0837421	0.526067
PPFIA4	-0.355808	0.228744
ADORA1	0.468423	0.0907867
CHI3L1	-1.21657	4.57327e-05
BTG2	-0.207833	0.303978
ATP2B4	-0.165513	0.281938
ZC3H11A	-0.0530226	0.678863
ZBED6	-0.474137	0.0278869
SNRPE	-0.0668096	0.641686
SOX13	-0.0366167	0.80491
ETNK2	-0.0190839	0.900723
GOLT1A	0.0658718	0.830135
PLEKHA6	0.166795	0.1927
PPP1R15B	-0.0618019	0.660313
PIK3C2B	-0.577495	0.00164962
MDM4	-0.169837	0.281541
NFASC	-1.64226	4.49874e-08
TMEM81	0.106755	0.728847
RBBP5	-0.0795224	0.655023
DSTYK	0.0651647	0.685405
TMCC2	-0.271736	0.336983
NUAK2	-0.597608	0.0205839
SNRPGP10	0.33825	0.224848
CDK18	-0.890226	5.53429e-09
MFSD4	0.472872	0.125118
ELK4	-0.228878	0.122451
SLC45A3	-0.606827	0.000188576
NUCKS1	-0.0230749	0.846907
SNORA72	-0.0481617	0.875877
RAB29	-0.359319	0.0131483
SLC41A1	0.289624	0.0429587
RAB7B	-0.687541	0.0002689
FAM72A	-0.0870645	0.744285
SRGAP2	-0.078709	0.569785
IKBKE	-0.953689	6.85426e-08
RASSF5	-0.218062	0.302931
EIF2D	-0.00349128	0.979269
DYRK3	-0.113263	0.572831
MAPKAPK2	-0.0879468	0.505171
FAIM3	-0.101169	0.733641
C1orf116	0.052939	0.76815
PFKFB2	0.505441	0.0076136
YOD1	0.147009	0.405638
CD55	0.391809	0.00358167
CD46	-0.0647577	0.595704
C1orf132	-0.0692338	0.727764
PLXNA2	0.549479	1.562e-05
MIR205HG	-0.140749	0.265218
MIR205	-0.7223	0.00189341
RP1-272L16.1	0.767377	0.0107179
LAMB3	0.495418	0.000238086
TRAF3IP3	-1.27534	3.52842e-05
C1orf74	-1.00221	1.14014e-05
IRF6	-1.89892	1.2439e-41
DIEXF	-0.282724	0.0621393
HHAT	0.181515	0.485388
RCOR3	-0.102408	0.528725
TRAF5	0.0696535	0.697952
LINC00467	0.318623	0.228009
SLC30A1	-0.163968	0.261999
NEK2	0.0402998	0.800484
LPGAT1	0.00344527	0.980069
INTS7	0.0504285	0.754426
DTL	-0.281494	0.0985412
RPL21P28	0.373483	0.223071
PPP2R5A	0.0729303	0.616003
TMEM206	0.10659	0.594923
NENF	0.0401611	0.781565
ATF3	-0.51562	0.0379556
BATF3	0.124581	0.676465
NSL1	-0.0964182	0.57066
TATDN3	0.30011	0.143251
FLVCR1-AS1	0.369531	0.14176
FLVCR1	-0.191722	0.208364
VASH2	0.583546	0.0582559
ANGEL2	0.105542	0.491191
RPS6KC1	-0.00789766	0.967406
SMYD2	-0.165134	0.246723
PTPN14	-0.597609	3.76258e-06
CENPF	-0.0760398	0.546524
KCNK2	-0.701249	0.0191697
KCTD3	-0.119791	0.355363
GPATCH2	0.123648	0.551574
RRP15	0.0952275	0.558913
TGFB2	-0.0210801	0.944548
LYPLAL1	-0.206585	0.266341
RIMKLBP2	-0.314589	0.292539
EPRS	0.101771	0.408112
BPNT1	0.356081	0.0217555
IARS2	-0.0611161	0.615468
RAB3GAP2	-0.00871792	0.94931
MORF4L1P1	0.186021	0.412159
MARK1	-0.0778013	0.696133
C1orf115	0.0807586	0.700405
2002-03-01	0.168191	0.460841
2001-03-01	-0.39985	0.0296814
HLX	0.145893	0.629623
DUSP10	-0.0228035	0.929439
TAF1A	-0.148101	0.485595
MIA3	0.0808465	0.571459
RP11-378J18.8	0.0259421	0.9323
AIDA	0.0362113	0.790377
BROX	-0.0548715	0.731935
RP11-452F19.3	0.433151	0.158792
DISP1	0.24765	0.361037
CAPN8	-0.291777	0.333894
CAPN2	0.387942	0.0010897
TP53BP2	-0.0706723	0.659646
RP11-504P24.8	0.143521	0.579018
RP11-504P24.2	-0.0673504	0.826802
SEPT7P9	-0.120395	0.607755
RP11-504P24.9	-0.189025	0.534224
FBXO28	0.153757	0.312929
DEGS1	0.170169	0.207707
NVL	-0.0757032	0.66071
CNIH4	-0.0537674	0.687329
WDR26	0.014653	0.90813
CNIH3	0.49067	0.0913621
DNAH14	0.0560488	0.797156
LBR	-0.196814	0.151844
ENAH	-0.191969	0.11411
SRP9	0.236708	0.0666876
EPHX1	-0.14157	0.30815
RP11-285F7.2	0.069912	0.819717
TMEM63A	-0.179565	0.208344
PYCR2	0.0587696	0.727139
SDE2	0.0528515	0.736935
H3F3A	-0.0399901	0.745462
RP11-396C23.2	-0.122336	0.690055
ACBD3	0.0425667	0.765313
LIN9	-0.0196826	0.92437
PARP1	-0.0537369	0.655167
ITPKB	-0.304995	0.0625759
PSEN2	-0.0357984	0.810975
ADCK3	-0.461969	0.000461195
CDC42BPA	0.20049	0.152564
ZNF678	-0.193818	0.459446
SNAP47	0.104426	0.486037
JMJD4	-0.325637	0.171848
WNT9A	0.212493	0.449624
ARF1	0.172746	0.148828
C1orf35	-0.0154185	0.915846
MRPL55	0.324145	0.0626032
GUK1	0.10724	0.369096
GJC2	0.563291	0.00257985
IBA57-AS1	0.663899	0.027336
IBA57	0.258392	0.136322
C1orf145	-0.118593	0.700313
OBSCN	-0.697356	7.954e-06
RP5-1139B12.4	-0.183765	0.533719
TRIM11	-0.172193	0.225816
TRIM17	-0.0811276	0.79208
HIST3H2A	0.0131079	0.944702
RNF187	-0.0737191	0.549632
RNA5SP18	-0.0289104	0.923179
FTH1P2	0.239523	0.436997
RHOU	-0.0593814	0.838084
RP5-1061H20.4	-0.342803	0.265411
RAB4A	0.0754195	0.619898
CCSAP	-0.0767258	0.690013
NUP133	0.0986096	0.480679
ABCB10	0.0323183	0.822139
TAF5L	-0.150367	0.3098
URB2	-0.221067	0.152304
GALNT2	-0.150227	0.215032
PGBD5	-0.951709	3.09444e-06
COG2	0.105477	0.504386
C1orf198	-0.238227	0.210977
TTC13	0.0220775	0.888728
ARV1	0.377983	0.0288541
FAM89A	-0.307327	0.0952527
C1orf131	0.00215104	0.99019
GNPAT	-0.0809885	0.565575
EXOC8	0.0025264	0.989042
SPRTN	-0.13023	0.456295
EGLN1	0.121581	0.362918
RP11-295G20.2	-0.2822	0.10244
TSNAX	0.101796	0.546162
DISC1	-0.221055	0.468842
SIPA1L2	0.304894	0.0745082
NTPCR	0.0198286	0.889827
PCNXL2	-0.097871	0.528846
MLK4	-0.383989	0.00593732
KCNK1	-0.165016	0.284318
SLC35F3	0.334287	0.228429
RP5-827C21.4	-0.0233813	0.939552
COA6	0.196738	0.207351
TARBP1	0.0112223	0.935245
IRF2BP2	-0.395473	0.00368108
TOMM20	-0.115843	0.346494
RBM34	0.293015	0.331914
ARID4B	-0.203011	0.209978
GGPS1	0.424465	0.00602801
TBCE	0.106513	0.478975
B3GALNT2	0.0528351	0.736852
GNG4	0.101983	0.642603
LYST	-0.40654	0.0435598
GPR137B	-0.187842	0.382141
ERO1LB	0.0768882	0.73178
EDARADD	-1.26602	2.90353e-05
LGALS8	-0.0547501	0.708918
RP11-385F5.5	0.126379	0.681369
HEATR1	-0.106761	0.408275
MTR	-0.0544105	0.708132
RYR2	0.524656	0.0879593
FH	0.297168	0.0218138
OPN3	0.462529	0.00276984
CHML	-0.0153595	0.936527
EXO1	-0.0863856	0.638453
PLD5	0.676782	0.00341148
CEP170	-0.0283404	0.848406
SDCCAG8	-0.0162872	0.931178
AKT3	-0.212081	0.204965
ZBTB18	-0.307274	0.0927821
ADSS	0.099213	0.472303
C1orf101	-0.0362246	0.903079
DESI2	0.452514	0.00155026
COX20	-0.0125204	0.963545
HNRNPU-AS1	-0.0271718	0.907636
RP11-11N7.5	-0.165689	0.589124
HNRNPU	-0.00604372	0.959722
RP11-156E8.1	0.4713	0.124548
EFCAB2	0.758748	0.000446851
SMYD3	-0.19009	0.307757
TFB2M	-0.00395765	0.97818
CNST	0.0284258	0.879718
SCCPDH	0.33685	0.0449015
AHCTF1	-0.19312	0.140918
ZNF670	-0.0496047	0.862883
ZNF695	-0.216463	0.481166
ZNF669	-0.174181	0.555418
ZNF124	0.0872912	0.756786
RP11-488L18.10	-0.0763317	0.769153
MIR3916	0.0527175	0.760501
ZNF496	-0.212329	0.110449
SH3BP5L	-0.391142	0.00686864
ZNF672	0.235399	0.117099
ZNF692	-0.00223163	0.98699
PGBD2	0.296684	0.269812
FAM110C	-0.0763819	0.690944
SH3YL1	-0.778464	9.45039e-07
ACP1	0.0975795	0.506371
TMEM18	-0.2139	0.267871
PXDN	-0.621008	8.89093e-07
TSSC1	0.0931102	0.552834
TRAPPC12	0.113949	0.422075
TRAPPC12-AS1	-0.169105	0.574203
ADI1	0.351354	0.0107027
RNASEH1	0.176089	0.319686
RNASEH1-AS1	0.336048	0.192187
RPS7	-0.0512065	0.677533
ID2	-0.298908	0.25115
KIDINS220	-0.0311853	0.840441
MBOAT2	0.388053	0.013102
ASAP2	0.0270809	0.843267
ITGB1BP1	0.0591842	0.70253
CPSF3	-0.0961752	0.553429
IAH1	0.185167	0.254068
ADAM17	-0.366729	0.035837
YWHAQ	0.199881	0.119216
TAF1B	-0.371553	0.0863538
RP11-95D17.1	0.102704	0.719957
GRHL1	-0.702821	0.0220586
KLF11	-0.370542	0.125254
RRM2	0.236278	0.148946
C2orf48	0.0903888	0.768089
HPCAL1	0.788593	5.88377e-11
ODC1	0.593544	6.57617e-06
NOL10	-0.0966625	0.569776
PDIA6	0.262626	0.044503
PQLC3	0.285572	0.326036
ROCK2	-0.0546195	0.731522
E2F6	-0.0149522	0.943539
GREB1	-1.57974	2.47886e-13
LPIN1	0.156373	0.242
TRIB2	-0.528151	0.00882916
FAM84A	-0.423784	0.0584602
NBAS	0.145035	0.398182
DDX1	0.0861169	0.525284
FAM49A	-1.12636	0.000252132
VSNL1	0.341213	0.241079
SMC6	0.0675126	0.675986
GEN1	-0.163708	0.413534
KCNS3	-0.947626	0.0006433
RDH14	-0.0852479	0.662437
OSR1	0.623659	0.0400123
TTC32	0.167945	0.509408
WDR35	-0.0053764	0.975462
MATN3	-0.356793	0.220405
LAPTM4A	-0.158944	0.211951
SDC1	-0.413972	0.00139585
PUM2	-0.187481	0.186921
RHOB	0.312824	0.0975553
HS1BP3	-0.0733431	0.679274
C2orf43	-0.0713929	0.74258
KLHL29	-0.108371	0.509427
ATAD2B	0.0137785	0.947716
UBXN2A	0.135873	0.450617
C2orf44	0.150922	0.51249
FKBP1B	-0.088206	0.774542
SF3B6	0.0780571	0.610846
FAM228B	0.500089	0.0956856
TP53I3	0.823298	1.67241e-09
ITSN2	-0.169434	0.328579
NCOA1	-0.00724687	0.973324
PTRHD1	0.0145931	0.95672
CENPO	0.285359	0.190771
ADCY3	-0.512925	0.000359779
RP11-443B20.1	0.0420255	0.891505
DNAJC27	0.0691559	0.820115
DNMT3A	-0.00806341	0.965348
DTNB	-0.378038	0.0562487
ASXL2	-0.0983578	0.526833
KIF3C	-0.169547	0.358024
RAB10	-0.0223023	0.864758
GAREML	-0.302627	0.275641
HADHA	0.0135085	0.91533
HADHB	0.0437743	0.741672
EPT1	-0.0163808	0.910897
SLC35F6	0.00606946	0.969717
CENPA	0.133498	0.538672
MAPRE3	-0.324548	0.0765571
TMEM214	0.0902312	0.534663
AGBL5	-0.144225	0.413306
OST4	-0.0289324	0.849837
EMILIN1	-0.0696772	0.818123
KHK	-0.609457	0.00979753
CGREF1	-0.439235	0.00605601
PREB	-0.0643819	0.685295
SLC5A6	0.305048	0.0431759
ATRAID	0.232151	0.144656
CAD	-0.120919	0.329746
UCN	-0.0702385	0.802082
MPV17	-0.310845	0.0403973
GTF3C2	-0.0124787	0.932548
AC074117.10	0.175281	0.364664
EIF2B4	0.146251	0.368774
SNX17	0.140649	0.28094
ZNF513	-0.278436	0.112721
PPM1G	0.148511	0.248885
NRBP1	0.347412	0.0121053
KRTCAP3	-0.967324	0.000287142
IFT172	-0.356314	0.0589481
FNDC4	0.0270096	0.922459
ZNF512	0.111224	0.632711
GPN1	0.17447	0.348834
SUPT7L	0.0976345	0.549038
SLC4A1AP	0.13156	0.464547
MRPL33	0.117968	0.544421
RBKS	0.15163	0.622481
BRE	0.0695212	0.745791
FOSL2	-0.904529	0.000345369
AC097724.3	-0.461841	0.123643
PPP1CB	-0.0817581	0.554463
TRMT61B	-0.209554	0.361047
WDR43	-0.214826	0.130282
CLIP4	0.0655741	0.686808
YPEL5	-0.208162	0.218917
LBH	-0.810328	0.00858548
LCLAT1	0.433646	0.0701108
GALNT14	-0.0862081	0.707424
EHD3	0.586354	0.0452883
XDH	-0.393217	0.0240323
MEMO1	-0.0780039	0.686853
DPY30	-0.0206449	0.899632
SPAST	-0.0276189	0.890569
SLC30A6	-0.188228	0.327582
NLRC4	0.0877665	0.766444
YIPF4	-0.0585424	0.700501
BIRC6	0.0319243	0.829022
AL133243.1	0.148564	0.61982
TTC27	-0.309014	0.0849663
LTBP1	0.0316002	0.812309
FAM98A	-0.32499	0.0575642
RP11-490M8.1	0.188851	0.53518
CRIM1	-0.736566	6.25682e-09
FEZ2	0.390775	0.0203178
RP11-288C18.1	0.0968856	0.74581
STRN	-0.300222	0.0839349
HEATR5B	-0.0595286	0.738018
GPATCH11	0.175048	0.468336
EIF2AK2	-0.134126	0.358697
CEBPZOS	0.153124	0.395362
CEBPZ	-0.0100826	0.951012
NDUFAF7	0.1316	0.552918
PRKD3	-0.0519714	0.759364
CDC42EP3	0.0134177	0.941818
RMDN2	-0.0210597	0.945538
CYP1B1	1.0492	2.49911e-11
CYP1B1-AS1	0.505679	0.10087
ATL2	-0.163402	0.329087
RPLP0P6	-0.308716	0.102182
HNRNPLL	0.214395	0.22962
SRSF7	-0.128697	0.319537
GEMIN6	-0.311387	0.190595
DHX57	0.0784158	0.682635
MORN2	0.00422681	0.987973
SOS1	-0.0418478	0.804361
MAP4K3	-0.115712	0.542054
AC007246.3	-0.0336968	0.909667
TMEM178A	-0.0798208	0.786895
THUMPD2	0.0310591	0.883403
EML4	-0.0765037	0.666281
COX7A2L	0.0163332	0.913925
MTA3	-0.168253	0.327237
ZFP36L2	-0.355328	0.00998083
LINC01126	0.0740399	0.809715
THADA	-0.111006	0.50889
PLEKHH2	0.349185	0.256883
DYNC2LI1	0.0416224	0.867724
LRPPRC	-0.098157	0.437254
PPM1B	-0.0102193	0.953934
PREPL	0.00984306	0.952543
CAMKMT	0.0619058	0.80878
SIX2	0.283989	0.30246
LINC01121	0.237657	0.431511
SRBD1	0.103928	0.673672
PRKCE	0.0942543	0.70683
EPAS1	-0.0966464	0.460264
ATP6V1E2	0.252333	0.317724
RHOQ	-0.0472716	0.811321
PIGF	0.0236035	0.915114
CRIPT	-0.216404	0.30209
SOCS5	0.027294	0.89539
MCFD2	0.200627	0.142137
TTC7A	-0.274474	0.0477591
CALM2	0.193785	0.136738
EPCAM	-1.06716	4.48856e-09
MSH2	-0.122775	0.508626
AC079250.1	-0.0137248	0.964176
MSH6	-0.0558686	0.699252
FBXO11	-0.0610607	0.737685
AC079807.2	-0.187531	0.386417
FOXN2	-0.111312	0.605519
PPP1R21	0.00702107	0.97655
GPR75-ASB3	0.11444	0.602383
CHAC2	0.304398	0.213651
ERLEC1	0.196674	0.234631
GPR75	-0.189044	0.539777
PSME4	0.0151059	0.915356
ACYP2	0.362009	0.178266
SPTBN1	0.00659151	0.958172
EML6	0.151029	0.623177
RTN4	0.311049	0.0108165
CLHC1	0.121688	0.658037
AC012358.4	-0.239937	0.43641
RPS27A	-0.141252	0.259303
MTIF2	0.155085	0.333756
PRORSD1P	0.345341	0.24457
CCDC88A	0.271887	0.0901667
CFAP36	0.41932	0.0263547
SMEK2	0.0626441	0.660797
PNPT1	-0.012348	0.934232
EFEMP1	-0.905937	6.36881e-10
VRK2	-0.0553899	0.779665
FANCL	0.12177	0.571685
EIF3FP3	-0.0464194	0.880205
BCL11A	-0.945616	6.49473e-05
PAPOLG	-0.305294	0.184598
REL	-0.925262	0.000150168
NONOP2	-0.420518	0.166166
PUS10	-0.123923	0.661091
PEX13	-0.0342678	0.840667
KIAA1841	0.0328175	0.892335
AC016747.3	-0.137927	0.616003
AHSA2	0.0708263	0.618918
USP34	-0.0267733	0.860083
RP11-355B11.2	-0.108517	0.71128
XPO1	0.0328573	0.797212
FAM161A	-0.511015	0.0827857
CCT4	0.181026	0.153138
COMMD1	0.303917	0.144358
B3GNT2	0.281616	0.187634
TMEM17	-0.106819	0.728306
EHBP1	-0.266617	0.0793996
AC009501.4	-0.0699773	0.820424
OTX1	-0.133354	0.618026
WDPCP	0.219565	0.476336
MDH1	0.460354	0.000941604
AC016734.2	0.26523	0.37876
UGP2	0.0759783	0.592299
VPS54	-0.0161098	0.934774
PELI1	-0.18678	0.458721
LGALSL	-0.0262608	0.9038
AFTPH	-0.240915	0.264149
SERTAD2	0.187781	0.287785
SLC1A4	0.345858	0.246225
CEP68	-0.574143	0.00385553
RAB1A	0.115478	0.381111
AC007318.5	0.0222745	0.941364
ACTR2	0.20758	0.101567
SPRED2	0.0970011	0.522575
MEIS1	-0.154335	0.589299
ETAA1	-0.270981	0.18814
C1D	-0.29183	0.171686
WDR92	-0.0680074	0.756354
PNO1	-0.132248	0.46075
PPP3R1	0.134132	0.421264
FBXO48	-0.341711	0.265857
APLF	0.0758588	0.796183
ANTXR1	-0.305653	0.0343744
GFPT1	-0.0817283	0.610179
NFU1	0.319259	0.110836
AAK1	0.396462	0.0303599
ANXA4	-0.0800792	0.563793
GMCL1	-0.00253438	0.989241
SNRNP27	0.0766993	0.715976
MXD1	-0.136528	0.534947
PCBP1-AS1	0.10178	0.673806
PCBP1	-0.132016	0.293738
C2orf42	0.0426891	0.87616
TIA1	-0.0408196	0.794703
PCYOX1	0.0685618	0.647465
SNRPG	0.205198	0.190928
FAM136A	0.320744	0.0501095
TGFA	-0.305888	0.0952105
ADD2	-0.238095	0.316215
ATP6V1B1	-0.975907	0.00121394
TEX261	0.332362	0.0292665
NAGK	0.086384	0.659973
MCEE	0.147967	0.594003
MPHOSPH10	0.160753	0.365106
PAIP2B	0.0846862	0.7649
ZNF638	0.0468833	0.753109
DYSF	0.0560319	0.846058
CYP26B1	-0.555178	0.000500139
EXOC6B	-0.082148	0.667895
SPR	0.493668	0.00123121
SFXN5	-0.343005	0.0987227
RAB11FIP5	0.033263	0.824318
SMYD5	-0.0935464	0.560155
PRADC1	0.52009	0.0184734
CCT7	0.206276	0.0955176
FBXO41	-0.232031	0.15999
ALMS1	-0.0546387	0.822807
TPRKB	-0.0318246	0.863184
DUSP11	-0.0207279	0.913073
STAMBP	0.0275563	0.866144
DGUOK	0.0701571	0.672914
DGUOK-AS1	0.342019	0.267249
AC073046.25	-0.347832	0.255565
TET3	-0.317193	0.0602445
BOLA3	0.547394	0.00188139
BOLA3-AS1	0.0929184	0.7631
MOB1A	0.125538	0.34851
MTHFD2	-0.127725	0.364692
DCTN1	-0.0296555	0.827097
C2orf81	-0.0755177	0.79144
WDR54	-0.355798	0.0641445
RTKN	-0.0565236	0.683251
WBP1	0.0416103	0.844287
MOGS	-0.098255	0.450676
MRPL53	0.261976	0.392309
CCDC142	-0.321458	0.158377
TTC31	-0.180828	0.345468
LBX2	0.20348	0.505223
LBX2-AS1	0.405732	0.181734
PCGF1	-0.259367	0.209421
DQX1	-0.310644	0.312616
AUP1	0.00386866	0.9769
HTRA2	-0.322789	0.0492236
LOXL3	-0.293628	0.329808
DOK1	0.357228	0.151316
SEMA4F	0.0672104	0.70969
RP11-259N19.1	-0.0398851	0.892255
HK2	-0.213057	0.137788
POLE4	0.47927	0.00227108
EVA1A	0.139663	0.584833
MRPL19	-0.0105108	0.947481
GCFC2	-0.0189572	0.919022
RP11-342K6.1	-0.0633831	0.801377
SUCLG1	0.299325	0.0420892
TRABD2A	0.120673	0.466238
TMSB10	0.0900818	0.452459
KCMF1	0.274935	0.0551435
TCF7L1	0.497166	0.0320127
AC093162.5	-0.483961	0.107585
TGOLN2	-0.0830519	0.55252
RETSAT	0.110628	0.430285
ELMOD3	0.143332	0.481076
CAPG	0.23535	0.0638791
MAT2A	0.172865	0.152715
GGCX	-0.0828746	0.628977
VAMP8	-0.0550804	0.692947
VAMP5	-0.162838	0.592204
RNF181	0.103377	0.569046
TMEM150A	0.0726457	0.735713
USP39	0.100302	0.482376
C2orf68	0.118614	0.5392
SFTPB	0.727353	0.0183256
ATOH8	1.3528	2.5769e-09
ST3GAL5	0.999933	0.000781285
POLR1A	0.0884239	0.496494
PTCD3	0.169289	0.245505
IMMT	0.211037	0.132005
MRPL35	0.389213	0.019626
KDM3A	0.224498	0.242673
CHMP3	0.124598	0.436224
RNF103	0.219812	0.309179
RMND5A	-0.229044	0.158185
AC125232.1	-0.21841	0.477241
AC083899.3	0.122471	0.689804
LINC00152	-0.21163	0.35803
AC093616.4	-0.09856	0.748647
KRCC1	0.245075	0.292465
THNSL2	-0.00127375	0.995801
EIF2AK3	0.0725671	0.767403
RPIA	-0.310256	0.124646
AC027612.6	0.0875362	0.757117
MRPS5	0.103318	0.462507
ZNF514	-0.415879	0.100481
ZNF2	0.21634	0.47948
AC092835.2	0.0525929	0.862227
PROM2	-0.314174	0.168215
KCNIP3	-0.028786	0.855454
FAHD2A	0.131476	0.551994
LINC00342	0.0270842	0.917963
ANKRD36C	-0.311653	0.289471
FAHD2CP	0.0192849	0.948976
DUSP2	-0.161313	0.531529
STARD7	-0.0722791	0.588435
STARD7-AS1	0.395274	0.187772
TMEM127	0.300153	0.0393183
CIAO1	-0.0667114	0.630072
SNRNP200	-0.189505	0.12378
NCAPH	0.0678002	0.701153
ARID5A	-0.466831	0.102564
KANSL3	-0.115354	0.440021
LMAN2L	0.0743963	0.702912
CNNM4	-0.0713253	0.733415
CNNM3	-0.0623418	0.725041
ANKRD39	0.105061	0.661839
SEMA4C	-0.362367	0.0340753
FAHD2B	-0.245969	0.370813
ANKRD36	-0.495563	0.0500307
ANKRD36B	-0.422183	0.141667
COX5B	0.280888	0.046036
ACTR1B	-0.345271	0.0258841
LINC01125	0.165054	0.59193
TMEM131	0.24273	0.10674
INPP4A	0.0865809	0.598084
COA5	0.278962	0.136262
UNC50	0.145383	0.430058
MGAT4A	0.125509	0.681345
KIAA1211L	0.12121	0.532979
TSGA10	0.114823	0.696009
C2orf15	-0.386232	0.209984
LIPT1	0.0405084	0.894498
MITD1	-0.0200747	0.926135
MRPL30	-0.187693	0.339351
TXNDC9	0.298242	0.130329
EIF5B	0.0373201	0.783155
REV1	0.056315	0.764132
RP11-527J8.1	-0.0631421	0.833188
CHST10	0.103738	0.688836
PDCL3	0.107166	0.569546
NPAS2	0.250628	0.207254
RPL31	-0.283416	0.0301382
TBC1D8	0.218396	0.099447
CNOT11	0.00585632	0.966632
RNF149	0.0395355	0.794133
CREG2	0.105392	0.730587
MAP4K4	0.331713	0.00714532
IL1R1	-0.0366375	0.860217
IL1RL1	-1.13288	0.000165252
IL18R1	-0.388346	0.192581
MFSD9	0.0159667	0.947631
TMEM182	-0.308664	0.300899
MRPS9	0.237029	0.162688
TGFBRAP1	-0.0110209	0.941779
RP11-332H14.2	0.0658023	0.815272
C2orf49	-0.0633763	0.745707
FHL2	-0.00380995	0.980966
AC012360.6	-0.0751797	0.801591
NCK2	-0.169928	0.283276
UXS1	0.158503	0.333057
EEF1A1P12	-0.244114	0.413208
GCC2	-0.042427	0.831281
LIMS1	0.0733565	0.639569
RANBP2	-0.145204	0.291648
CCDC138	-0.396862	0.119084
SH3RF3-AS1	-0.0590678	0.777662
SH3RF3	0.144848	0.293586
2010-09-01	-0.218629	0.138346
SOWAHC	-0.930735	2.87841e-10
LINC01123	-0.112438	0.715296
MALL	0.684832	0.0261941
NPHP1	0.0217854	0.941442
LINC00116	0.266826	0.148733
AC112229.1	-0.0886542	0.769999
LINC01106	0.0970833	0.751993
BUB1	0.212421	0.178858
BCL2L11	-0.367369	0.106315
MIR4435-1HG	-0.134655	0.480512
ANAPC1	0.036333	0.808167
TMEM87B	-0.632643	0.000434305
ZC3H8	-0.0549524	0.786986
ZC3H6	-0.383899	0.167339
RGPD8	0.305102	0.31577
TTL	-0.329464	0.0380968
POLR1B	-0.10879	0.456459
CHCHD5	0.12239	0.480312
FLJ42351	0.251085	0.408396
SLC20A1	0.819148	1.04419e-11
CKAP2L	-0.0515168	0.79958
IL1A	-1.07216	1.03205e-13
IL1B	-0.441146	0.0284956
PSD4	0.369049	0.043534
PAX8	0.470189	0.111103
CBWD2	-0.249611	0.205018
WASH2P	0.251561	0.294377
DDX11L2	-0.147936	0.630404
RPL23AP7	-0.0700553	0.79636
RABL2A	-0.0549343	0.829697
SLC35F5	-0.0426203	0.807572
ACTR3	0.118616	0.376192
DDX18	-0.116011	0.425247
AC009404.2	-0.201369	0.49042
CCDC93	-0.267053	0.116975
INSIG2	-0.482879	0.0518135
MARCO	0.0224721	0.939637
STEAP3	-0.214946	0.120867
C2orf76	0.319913	0.252853
DBI	0.117927	0.419573
TMEM37	0.253071	0.40657
TMEM177	-0.149314	0.429489
PTPN4	0.0707483	0.744159
EPB41L5	0.186797	0.375312
TMEM185B	-0.27763	0.11009
RALB	0.152082	0.316077
TFCP2L1	0.0404029	0.745706
CLASP1	0.0550663	0.686558
NIFK-AS1	0.225641	0.449253
NIFK	-0.0303537	0.854393
TSN	0.0928655	0.537816
BIN1	0.629331	6.49453e-06
CYP27C1	0.730587	0.0178136
ERCC3	0.00284538	0.98443
MAP3K2	-0.0366212	0.849725
IWS1	0.0354029	0.822452
AC010976.2	-0.0184745	0.950719
WDR33	0.138882	0.342502
RP5-935K16.1	0.0832555	0.745195
POLR2D	0.0407891	0.820197
AMMECR1L	-0.0162884	0.926578
RP11-395A13.2	0.427629	0.13564
SAP130	0.0223223	0.898344
UGGT1	0.0767128	0.570907
HS6ST1	-1.04152	2.19051e-13
SMPD4	0.0695824	0.59779
MZT2B	0.0500281	0.737719
CCDC115	0.0503063	0.808584
IMP4	-0.0784039	0.561617
PTPN18	0.101139	0.514331
ARHGEF4	-0.512546	0.000434233
FAM168B	0.0584152	0.653152
PLEKHB2	0.120231	0.378742
MZT2A	-0.140042	0.286249
TUBA3D	0.0986358	0.747473
AC093838.4	-0.136015	0.427584
CCDC74A	0.224774	0.466007
AC093724.2	-0.170384	0.575333
GPR39	0.420386	0.156216
MGAT5	-0.112114	0.458117
CCNT2	-0.260464	0.156846
RAB3GAP1	0.148726	0.332463
ZRANB3	-0.0472013	0.842645
R3HDM1	0.154854	0.340521
UBXN4	-0.0345806	0.80636
MCM6	0.12117	0.432036
DARS	-0.197575	0.180207
DARS-AS1	0.0902469	0.761986
CXCR4	-0.445118	0.142086
SPOPL	-0.0300069	0.893823
KYNU	-0.437772	0.00116781
GTDC1	0.213239	0.421749
ZEB2	1.05215	3.80281e-05
ACVR2A	0.0213358	0.937003
ORC4	0.0641004	0.710315
MBD5	0.182963	0.41392
EPC2	-0.0918588	0.632621
LYPD6	0.125556	0.681045
MMADHC	0.089514	0.548428
RND3	-0.386487	0.0198277
RBM43	0.278995	0.303768
NMI	0.152862	0.48529
RIF1	-0.125139	0.398728
NEB	0.169125	0.57795
[truncated: 11,768 more rows]

## Sheet: sht12_2_allDGE
baseMean	lfcSE	padj
WASH7P	-0.313659	0.11816
MIR6859-2	-0.253989	0.523498
RP11-34P13.15	0.235134	0.385699
RP11-34P13.16	0.370682	0.189537
RP11-34P13.13	-0.528324	0.198063
FO538757.2	-0.00920078	0.970708
RP4-669L17.10	-0.162486	0.696278
MTND1P23	0.156498	0.706798
MTND2P28	-0.451232	0.175415
MIR6723	-0.30506	0.0596838
RP5-857K21.7	0.0981442	0.81623
MTATP6P1	-0.0713898	0.686175
RP5-857K21.11	0.552354	0.148546
RP11-206L10.1	0.0964911	0.817756
RP11-206L10.5	0.108216	0.790042
RP11-206L10.2	-0.7862	0.0348377
RP11-206L10.9	-0.524458	0.212571
LINC01128	-0.207626	0.497135
LINC00115	-0.0157678	0.970226
RP11-54O7.1	0.614278	0.121211
RP11-54O7.3	0.804346	0.0568241
SAMD11	1.29663	0.000232757
NOC2L	-0.0631547	0.713999
KLHL17	-0.276631	0.144294
PLEKHN1	0.0197604	0.933475
PERM1	0.345222	0.357395
HES4	0.0496592	0.831391
ISG15	0.738864	0.0294433
AGRN	-0.203384	0.18356
RP11-465B22.3	1.35418	4.25e-05
RP11-54O7.18	0.350105	0.391466
RNF223	-0.254315	0.537774
C1orf159	0.0607732	0.774523
SDF4	0.238597	0.144323
B3GALT6	0.214456	0.237638
FAM132A	0.27037	0.509555
UBE2J2	0.109858	0.522451
RP5-902P8.10	0.279678	0.500825
SCNN1D	0.642257	0.0226593
ACAP3	0.240633	0.156205
PUSL1	0.0384938	0.857142
CPSF3L	-0.21396	0.200766
RP5-890O3.9	-0.400365	0.300943
CPTP	0.350262	0.0592317
TAS1R3	1.41972	0.000129528
DVL1	-0.0124407	0.940523
MXRA8	1.9248	1.53e-19
AURKAIP1	0.211163	0.243855
CCNL2	0.0262291	0.869608
RP4-758J18.2	0.148367	0.535381
MRPL20	-0.0553035	0.768582
RP4-758J18.13	-0.0300825	0.937727
ANKRD65	-2.4884	2.29e-09
VWA1	-0.438038	0.0849527
ATAD3B	-0.140274	0.483929
ATAD3A	-0.0278906	0.883933
TMEM240	0.021454	0.936379
SSU72	0.0672761	0.688459
C1orf233	0.272641	0.187356
RP11-345P4.9	0.353226	0.321608
MIB2	0.0106034	0.952373
CDK11B	0.221659	0.23166
SLC35E2B	-0.222377	0.20867
RP11-345P4.7	0.0826977	0.844799
RP11-345P4.6	-0.35719	0.376926
CDK11A	0.18721	0.588535
RP1-283E3.8	0.146618	0.688875
RP1-283E3.4	-0.040533	0.884535
SLC35E2	0.093919	0.774935
NADK	0.152555	0.347412
GNB1	0.219003	0.165816
RP1-140A9.1	-0.0214129	0.957492
CALML6	0.636129	0.118453
TMEM52	-0.148411	0.720593
PRKCZ	-0.0816432	0.692184
RP11-181G12.2	-0.064556	0.867624
C1orf86	0.469292	0.0111571
SKI	-0.315949	0.0587399
MORN1	0.232091	0.42187
RP4-740C4.5	0.601926	0.136679
RER1	0.198054	0.257827
PEX10	-0.187095	0.372735
PLCH2	-1.53811	2.35e-18
RP3-395M20.3	-0.907267	0.0251765
PANK4	0.298351	0.140641
RP3-395M20.12	0.791702	0.0469358
TNFRSF14	0.603359	0.0746076
FAM213B	0.0396315	0.835734
TTC34	0.476765	0.234043
ARHGEF16	-1.45968	3.21e-12
MEGF6	-0.599995	0.000401407
TPRG1L	-0.041283	0.828406
WRAP73	-0.276581	0.19787
TP73	-1.28055	0.00235751
TP73-AS1	-0.316739	0.0951324
SMIM1	0.217727	0.598529
LRRC47	-0.0803222	0.656058
RP1-286D6.5	-0.47664	0.224173
CEP104	-0.11601	0.532184
DFFB	-0.749733	0.00400992
C1orf174	-0.273175	0.244516
LINC01134	0.414612	0.323477
NPHP4	-0.10725	0.603561
KCNAB2	0.21007	0.347934
RPL22	-0.132755	0.403061
RP1-120G22.11	0.495657	0.212239
RNF207	-0.115994	0.576729
ICMT	0.232113	0.180028
GPR153	-0.236976	0.217059
ACOT7	0.473061	0.00484357
HES2	-2.39626	8.68e-27
ESPN	-0.705093	0.0537464
TNFRSF25	-0.449445	0.043708
PLEKHG5	-0.546916	0.00140268
NOL9	0.0818842	0.680179
ZBTB48	-0.14306	0.53146
KLHL21	0.0288253	0.867645
PHF13	0.134827	0.50027
THAP3	0.522572	0.0442565
DNAJC11	-0.204964	0.250344
RP11-312B8.1	0.0891548	0.832681
CAMTA1	0.0161152	0.931672
VAMP3	0.374213	0.0391572
PER3	0.0396707	0.925127
PARK7	0.191851	0.228983
Y_RNA	-0.169231	0.489771
ERRFI1	0.257136	0.188669
SLC45A1	1.42286	0.000124917
RERE	0.227783	0.187315
ENO1	-0.0584688	0.709311
ENO1-IT1	-0.373855	0.364573
SLC2A5	0.149888	0.702585
GPR157	-0.280289	0.177998
RP3-510D11.2	-0.677485	0.0974269
H6PD	-0.00255304	0.988588
SPSB1	0.154648	0.496531
SLC25A33	0.339675	0.193113
TMEM201	-0.390146	0.0542973
PIK3CD	-0.98372	4.15e-05
CLSTN1	-0.315163	0.0455622
CTNNBIP1	0.123328	0.565981
LZIC	0.173971	0.47743
RP11-84A14.4	0.0106209	0.978636
NMNAT1	0.355036	0.194086
UBE4B	-0.231256	0.195978
KIF1B	-0.0788117	0.678664
PGD	0.285035	0.0817174
APITD1	0.56633	0.165602
DFFA	-0.206038	0.244618
PEX14	-0.00543883	0.975937
CASZ1	-1.84551	2.83e-15
RP4-734G22.3	-0.670308	0.110133
TARDBP	0.00362884	0.98231
MASP2	-0.119393	0.729336
RP4-635E18.8	0.316179	0.452389
SRM	-0.102122	0.570442
EXOSC10	0.0693586	0.701832
MTOR	-0.271868	0.109704
UBIAD1	-0.17865	0.376015
FBXO2	0.396713	0.0241352
FBXO44	0.0991731	0.588317
FBXO6	0.0528996	0.842089
MAD2L2	0.0373894	0.847004
AGTRAP	-0.0851356	0.626192
MTHFR	-0.393884	0.0662419
CLCN6	0.292584	0.15799
KIAA2013	0.0951586	0.570031
PLOD1	0.661087	2.91e-05
MFN2	-0.374099	0.0239681
MIIP	-0.0213627	0.921782
VPS13D	-0.681462	0.000193361
DHRS3	-1.04069	1.36e-10
RNU6ATAC18P	-0.396036	0.31907
MIR6730	-0.826092	0.0503604
RP11-474O21.5	-0.34632	0.406726
PDPN	-0.192407	0.338421
PRDM2	-0.110885	0.599062
KAZN	-1.53218	2.63e-12
TMEM51	-0.499741	0.0550351
EFHD2	-0.288681	0.110575
CASP9	0.220721	0.371313
DNAJC16	-1.35774	3.43e-08
DDI2	-0.799529	4.78e-05
PLEKHM2	0.0392774	0.817767
RP11-288I21.1	-0.364342	0.379524
SLC25A34	0.61073	0.146272
FBLIM1	-0.2425	0.135849
RP11-169K16.6	1.96315	2.4e-07
UQCRHL	0.0825399	0.835125
RP11-169K16.8	0.312893	0.435158
FLJ37453	0.593416	0.0880929
SPEN	-0.412413	0.0120789
ZBTB17	0.000952908	0.996043
FAM131C	-0.0526645	0.885183
EPHA2	0.382329	0.0157416
RP11-276H7.2	-0.106135	0.801399
RP11-276H7.3	-0.068923	0.863899
ARHGEF19	0.163817	0.642482
ANO7P1	0.141265	0.727696
RSG1	-0.0914282	0.761191
FBXO42	-0.0194103	0.928834
SZRD1	0.0914938	0.58647
NECAP2	0.104129	0.576407
RP4-798A10.2	0.363021	0.386055
CROCCP3	0.193712	0.499361
U1	0.00238883	0.9952
NBPF1	-0.261309	0.223546
CROCCP2	-0.0625443	0.746048
MST1P2	0.673622	0.0109129
EIF1AXP1	0.0365807	0.93077
CROCC	-0.329265	0.140194
MST1L	0.726832	0.0625953
ATP13A2	-0.140345	0.414427
SDHB	-0.0808096	0.655414
PADI2	-1.65848	2.46e-05
RP11-380J14.1	0.762599	0.070979
PADI1	0.630761	0.124512
RCC2	-0.438751	0.0094764
ARHGEF10L	0.15385	0.451078
ALDH4A1	-0.148699	0.607786
IFFO2	-0.687838	0.00109346
RP5-1126H10.2	0.157215	0.69452
UBR4	-0.140397	0.380903
EMC1	-0.294689	0.077911
MRTO4	-0.198992	0.294037
AKR7L	0.667878	0.112097
AKR7A3	0.140906	0.738527
RP4-657E11.10	-0.256399	0.535006
AKR7A2	0.133884	0.497908
PQLC2	0.466485	0.028773
CAPZB	0.734223	6.61e-06
MINOS1	-0.0601836	0.849993
RPS14P3	-0.0738957	0.855855
NBL1	-0.0632267	0.74971
TMCO4	-0.0933708	0.649289
OTUD3	0.18739	0.437266
CAMK2N1	0.539426	0.00420455
MUL1	0.155273	0.408555
CDA	0.404485	0.140524
PINK1	0.802102	3.57e-06
PINK1-AS	0.200231	0.615433
DDOST	-0.00271139	0.986615
SH2D5	-0.226502	0.500373
HP1BP3	-0.0835008	0.615322
EIF4G3	-0.139474	0.441407
ECE1	0.201372	0.21791
NBPF3	-0.178482	0.506816
RAP1GAP	0.276081	0.512164
USP48	-0.188689	0.29662
HSPG2	-1.05893	7.65e-12
Metazoa_SRP	-0.197144	0.518382
LINC00339	0.446319	0.125447
CDC42	0.338619	0.0360694
WNT4	-0.920521	0.0214813
ZBTB40	-0.0969334	0.610363
EPHB2	-0.538257	0.0144367
RP1-74M1.3	-0.212015	0.61076
KDM1A	0.113342	0.490005
LUZP1	-0.462434	0.00972546
LINC01355	0.247314	0.432278
HNRNPR	0.00887015	0.956776
ZNF436	0.11458	0.69277
C1orf213	0.282214	0.443124
TCEA3	0.436944	0.300996
ASAP3	0.784689	2.87e-05
E2F2	0.430365	0.098261
ID3	-0.825909	8.54e-06
RPL11	-0.209893	0.176212
TCEB3	0.185988	0.305686
PITHD1	0.0925125	0.641189
LYPLA2	0.0142069	0.93917
GALE	0.0461725	0.801972
HMGCL	0.654802	0.00348208
FUCA1	0.952668	0.00046034
PNRC2	0.235842	0.186818
SRSF10	-0.132309	0.425313
MYOM3	0.239013	0.563869
IL22RA1	-0.193786	0.570643
IFNLR1	-0.146774	0.652199
GRHL3	-1.6341	3.08e-07
STPG1	0.277629	0.263755
NIPAL3	-0.363085	0.0356433
RCAN3	-0.00989025	0.966393
SRRM1	-0.103245	0.532505
CLIC4	-0.244337	0.149592
SYF2	0.203714	0.298739
RSRP1	0.183033	0.338176
RP3-465N24.6	0.294429	0.475513
TMEM50A	0.186749	0.290848
TMEM57	-0.32911	0.130942
LDLRAP1	-0.355607	0.0554181
SEPN1	0.209741	0.205604
RP1-317E23.3	-0.139714	0.728943
MTFR1L	0.211579	0.298031
AUNIP	-0.0391673	0.896701
PAQR7	0.0660221	0.779401
STMN1	0.556934	0.000794443
PAFAH2	-0.135867	0.621595
EXTL1	0.400355	0.317722
PDIK1L	-0.0907965	0.769077
CNKSR1	-0.0217116	0.910715
CEP85	0.171363	0.416571
SH3BGRL3	0.527254	0.00255365
UBXN11	0.401933	0.0732481
AIM1L	-1.4107	3.78e-05
DHDDS	0.325002	0.13721
HMGN2	0.354208	0.0346102
RPS6KA1	-0.480518	0.00636152
RP5-968P14.2	-0.211472	0.596294
ARID1A	-0.535303	0.000822251
PIGV	0.102906	0.673937
ZDHHC18	0.327038	0.11335
SFN	-1.2329	0.000606734
GPN2	0.0243061	0.892359
GPATCH3	0.118361	0.628024
NUDC	0.343907	0.0530959
KDF1	-1.22179	1.38e-07
TRNP1	1.31029	2.16e-14
FAM46B	0.664351	0.000799901
SLC9A1	-0.111165	0.527459
NPM1P39	0.0330484	0.937598
WDTC1	-0.239398	0.1774
TMEM222	0.106465	0.588881
SYTL1	-0.71804	0.000143741
MAP3K6	-0.23186	0.202204
CD164L2	-0.863115	0.0346076
GPR3	0.334019	0.385456
WASF2	-0.483767	0.00383745
RP1-159A19.4	0.21481	0.610969
AHDC1	-0.274994	0.142848
FGR	-1.29103	0.002071
IFI6	0.731487	0.00856752
FAM76A	0.093102	0.758035
STX12	-0.129303	0.546094
PPP1R8	0.130098	0.515067
THEMIS2	0.609273	0.0688135
RPA2	0.184562	0.372026
SMPDL3B	-0.738395	0.0104945
XKR8	0.453211	0.0880374
EYA3	-0.117931	0.613888
SPCS2P4	0.14225	0.734992
PTAFR	-2.32689	8.91e-21
DNAJC8	0.182457	0.286549
ATPIF1	0.0692444	0.692383
RP5-1092A3.4	0.0812709	0.839717
SESN2	-0.0639235	0.767348
MED18	0.0187592	0.941167
PHACTR4	-0.0601636	0.756363
RCC1	-0.341335	0.0485847
SNHG3	-0.241302	0.161317
SNORA73B	-0.169937	0.682107
RP4-669K10.8	0.200793	0.620005
TRNAU1AP	0.166748	0.482738
SNHG12	-0.0430341	0.849426
SNORD99	0.130889	0.751633
TAF12	0.291865	0.209319
GMEB1	0.0912213	0.722142
YTHDF2	0.100724	0.567106
EPB41	-0.304882	0.180096
RP4-604A21.1	-0.1843	0.659388
TMEM200B	0.271442	0.510555
SRSF4	-0.00151657	0.99287
uc_338	-0.176503	0.675476
MECR	-0.297823	0.151901
PTPRU	-0.981402	1.45e-09
MATN1-AS1	-0.170308	0.662989
LAPTM5	0.24026	0.236953
SDC3	-0.30928	0.0716079
PUM1	-0.400667	0.0222194
SNRNP40	0.214687	0.311761
ZCCHC17	0.21888	0.326259
FABP3	0.285887	0.492837
SERINC2	-1.82112	1.7e-21
AC114494.1	-1.21163	0.00309805
TINAGL1	-1.2489	1.04e-11
PEF1	0.074709	0.698201
COL16A1	-0.494761	0.00531506
BAI2	0.754409	0.00243391
SPOCD1	1.39287	0.000487559
PTP4A2	-0.0672524	0.708217
KHDRBS1	0.0583177	0.722672
TMEM39B	0.145701	0.491708
KPNA6	0.104534	0.539038
TXLNA	0.0287199	0.86952
CCDC28B	0.15262	0.626219
IQCC	0.155015	0.684236
DCDC2B	-0.0126876	0.974646
TMEM234	-0.0138084	0.96298
EIF3I	-0.0844361	0.605664
MTMR9LP	0.352542	0.30965
FAM167B	0.608032	0.140237
HDAC1	0.146169	0.370252
MARCKSL1	-0.16634	0.44395
FAM229A	0.190576	0.471568
BSDC1	-0.0119434	0.946765
ZBTB8A	0.1168	0.738105
ZBTB8OS	0.388342	0.11246
RBBP4	0.125069	0.47762
SYNC	0.632018	0.134031
KIAA1522	-0.802278	7.99e-07
YARS	0.0119346	0.943983
S100PBP	0.153576	0.473884
TMEM54	0.346353	0.196956
RNF19B	-0.513042	0.00942507
AK2	-0.319928	0.0500066
AZIN2	0.389741	0.245906
TRIM62	0.110863	0.712921
ZNF362	0.00138932	0.994268
RP11-415J8.3	0.138606	0.715698
PHC2	0.222617	0.162786
AL513327.1	0.125015	0.75544
RN7SKP16	-0.0162057	0.969144
ZSCAN20	-0.313598	0.361042
SMIM12	0.167231	0.394006
GJB5	-0.926208	1.22e-06
GJB4	-0.896227	0.0309598
GJB3	-1.10004	5.72e-10
RP5-997D16.2	-0.0865467	0.837144
DLGAP3	0.0802147	0.841943
RP11-244H3.1	0.501258	0.184517
ZMYM6	-0.0897421	0.758937
ZMYM1	-0.39528	0.122103
SFPQ	-0.0718645	0.671471
ZMYM4	0.0421029	0.829159
RPL5P4	-0.173549	0.674312
KIAA0319L	0.319512	0.0665901
NCDN	-0.0198682	0.910895
TFAP2E	-0.0382517	0.92716
PSMB2	0.138329	0.410498
C1orf216	0.15005	0.524474
CLSPN	0.012908	0.958659
AGO4	0.00494363	0.982965
AGO1	-0.363891	0.0791835
RP4-789D17.5	0.00801712	0.984016
AGO3	-0.332973	0.119221
ADPRHL2	0.198631	0.328956
TRAPPC3	0.246315	0.17221
MAP7D1	0.380913	0.0179669
THRAP3	-0.106877	0.511159
SH3D21	-0.407903	0.0847035
EVA1B	0.560157	0.0062653
RP11-268J15.5	0.400985	0.226529
STK40	0.363484	0.0635453
LSM10	0.260945	0.20156
OSCP1	0.383602	0.298121
MRPS15	0.0307221	0.862001
CSF3R	-0.938088	0.0256751
LINC01137	0.344438	0.313018
ZC3H12A	-0.84372	2.77e-07
MEAF6	0.359249	0.0650568
SNIP1	0.150672	0.524611
GNL2	-0.167458	0.352454
C1orf109	-0.291951	0.187261
CDCA8	0.36344	0.104159
EPHA10	0.495248	0.213385
MANEAL	0.145657	0.502305
YRDC	-0.00597921	0.979087
C1orf122	0.423718	0.0262198
MTF1	-0.218098	0.328599
INPP5B	-0.29789	0.342149
SF3A3	0.131059	0.466114
FHL3	0.231032	0.269187
UTP11L	0.232805	0.22956
RRAGC	0.688219	0.0181619
RP5-864K19.4	0.134401	0.740722
MYCBP	-0.849279	0.00342171
RHBDL2	0.173042	0.665525
AKIRIN1	0.361296	0.0481805
NDUFS5	0.06595	0.679107
MACF1	-0.0972159	0.569039
BMP8A	-0.105789	0.796158
PPIEL	0.01613	0.96541
PABPC4	-0.380201	0.0190144
RP11-69E11.8	-0.381429	0.333327
SNORA55	-0.34558	0.383667
PPIE	0.0695483	0.720346
BMP8B	0.0993721	0.793993
RP1-118J21.25	0.307927	0.465484
TRIT1	-0.0328685	0.882419
MYCL	-0.494298	0.209132
MFSD2A	-1.19337	1.31e-11
RP3-342P20.2	-1.26656	0.000776726
CAP1	0.159848	0.319004
PPT1	0.0676868	0.693025
RLF	-0.623526	0.017188
RP1-39G22.7	0.374952	0.305647
ZMPSTE24	-0.0359175	0.846851
COL9A2	0.458636	0.274313
SMAP2	0.115925	0.585027
ZFP69B	-0.116656	0.782419
RP1-228H13.5	0.222457	0.5924
ZFP69	-0.0878296	0.817897
EXO5	0.143603	0.714286
ZNF684	0.0682177	0.867432
RIMS3	0.301382	0.420812
NFYC-AS1	-0.24777	0.551198
NFYC	0.0482979	0.802908
KCNQ4	-0.675504	0.0908462
CITED4	1.00512	5.19e-08
CTPS1	0.683243	0.000442128
SLFNL1	-0.608329	0.116919
SCMH1	0.00864361	0.962501
FOXO6	0.918104	0.00460616
EDN2	1.356	0.000652142
HIVEP3	0.694266	0.0477463
FOXJ3	-0.336248	0.0875783
PPCS	0.116485	0.56256
CCDC30	0.0613887	0.882914
PPIH	-0.364065	0.0702297
YBX1	-0.0917927	0.556475
LEPRE1	0.782633	9.04e-06
C1orf50	0.33016	0.271862
RP5-994D16.9	0.00839976	0.983642
CCDC23	0.25361	0.399232
ERMAP	0.418655	0.13081
RP11-342M1.3	0.145786	0.725712
ZNF691	-0.139882	0.632985
SLC2A1	-0.0606972	0.717229
SLC2A1-AS1	0.509557	0.19876
EBNA1BP2	0.252858	0.161234
TMEM125	-1.18483	0.00475818
C1orf210	-1.60251	6.81e-05
RP1-92O14.3	0.10284	0.801203
CDC20	0.0659537	0.727487
ELOVL1	0.32232	0.0553762
MED8	0.169591	0.459342
SZT2	-0.451597	0.0117202
HYI	0.897416	0.00108201
HYI-AS1	0.058535	0.882175
PTPRF	-1.35072	3.05e-13
KDM4A	0.106261	0.579522
KDM4A-AS1	0.24935	0.538054
ST3GAL3	0.313189	0.221426
ARTN	0.261014	0.501258
IPO13	0.134235	0.468964
DPH2	-0.447674	0.0299201
ATP6V0B	0.0634952	0.7307
B4GALT2	-0.687496	0.0004479
CCDC24	0.159955	0.564302
SLC6A9	-0.177374	0.420724
RP5-1198O20.4	1.00722	0.0139571
KLF17	0.94985	0.0185447
DMAP1	0.260455	0.185835
ERI3	-0.0409294	0.819444
RNF220	-0.0962171	0.592186
TMEM53	0.445383	0.116461
KIF2C	0.229418	0.263797
RPS8	-0.127623	0.411157
SNORD46	0.0308645	0.94176
BEST4	0.120776	0.764767
PLK3	-0.187346	0.358557
TCTEX1D4	-0.123848	0.768948
BTBD19	-0.178486	0.484894
PTCH2	-0.256287	0.526511
EIF2B3	0.076163	0.717313
HECTD3	0.00875217	0.96285
UROD	0.406776	0.0273598
ZSWIM5	0.203176	0.622414
HPDL	-0.448769	0.148268
MUTYH	0.214532	0.418527
TOE1	0.0804852	0.729238
TESK2	-0.362758	0.290974
MMACHC	0.0201132	0.940222
PRDX1	0.129561	0.414309
AKR1A1	-0.399771	0.0327895
NASP	0.0902081	0.600003
CCDC17	0.354333	0.350459
GPBP1L1	-0.100738	0.565393
TMEM69	0.0717396	0.743823
IPP	0.328348	0.213547
RP11-767N6.7	0.33234	0.430396
MAST2	0.192095	0.258291
PIK3R3	0.334255	0.163779
TSPAN1	-1.99368	2.15e-21
POMGNT1	0.388526	0.0223626
LURAP1	-0.730642	0.0642872
RAD54L	-0.0469285	0.850814
LRRC41	0.271141	0.109229
UQCRH	0.188137	0.246274
NSUN4	-0.110631	0.608285
FAAH	-0.187193	0.366235
FAAHP1	0.214116	0.594261
MKNK1	0.031235	0.874389
MOB3C	-0.0622167	0.800474
ATPAF1	-0.104934	0.578749
EFCAB14	-0.635685	0.000562988
CYP4B1	1.40343	1.44e-08
CYP4X1	0.274005	0.277049
CYP4A22-AS1	0.132992	0.750848
PDZK1IP1	-1.6084	3.12e-17
STIL	0.182917	0.472657
CMPK1	0.0683536	0.697629
FOXD2-AS1	-0.112993	0.722265
FOXD2	-0.36008	0.24777
TRABD2B	-0.599681	0.155747
SPATA6	0.119611	0.762223
FAF1	0.0608913	0.757449
CDKN2C	1.02972	1.84e-06
RNF11	-0.179617	0.347903
RP11-296A18.5	0.202282	0.625561
TTC39A	-0.237436	0.573243
EPS15	-0.164866	0.408454
OSBPL9	-0.302004	0.0938351
NRD1	0.417232	0.0115135
RP4-657D16.3	-0.191242	0.640766
TXNDC12	0.318923	0.0747441
KTI12	-0.456546	0.0819337
BTF3L4	0.444703	0.0262623
ZFYVE9	0.098433	0.650751
CC2D1B	0.369409	0.050411
ORC1	-0.0732973	0.755578
PRPF38A	0.203054	0.282248
ZCCHC11	-0.179307	0.319392
COA7	-0.362557	0.053629
ZYG11B	-0.0642447	0.77488
RPS13P2	-0.259981	0.522699
ECHDC2	0.0369567	0.828547
RP4-631H13.6	-0.525803	0.202772
SCP2	-0.0539097	0.780202
CPT2	0.279229	0.184622
C1orf123	0.15774	0.44606
MAGOH	0.000807313	0.996646
RP5-1024G6.5	-0.18668	0.638262
RP5-1024G6.8	-0.177319	0.528722
LRP8	-0.431031	0.0177627
GLIS1	1.65187	9.06e-05
NDC1	-0.453283	0.012635
YIPF1	0.277124	0.298053
HSPB11	0.373227	0.0952627
LRRC42	0.360547	0.071749
RP4-758J24.5	0.530603	0.177644
TMEM59	0.0874777	0.622871
TCEANC2	-0.184677	0.494651
AL353898.1	0.260394	0.519206
RP11-56P23.1	-0.0502976	0.904946
CYB5RL	-0.326532	0.395082
MRPL37	-0.177294	0.298299
SSBP3	-0.311845	0.157875
ACOT11	-1.36898	3.19e-10
FAM151A	-1.08091	0.00808756
TTC4	0.05106	0.903745
PARS2	-0.314844	0.26918
TTC22	-0.101256	0.657185
DHCR24	-0.0119007	0.939597
TMEM61	0.402443	0.292004
USP24	-0.677009	0.00012698
PPAP2B	0.34705	0.337081
PRKAA2	-0.15298	0.639597
OMA1	-0.170349	0.518398
TACSTD2	-0.947129	2.8e-08
RP4-592A1.2	-0.0473742	0.910702
MYSM1	-0.545485	0.0133819
JUN	-0.818285	4.03e-05
RP4-794H19.1	0.325199	0.414034
FGGY	0.0556476	0.869601
HOOK1	-0.997614	1.05e-05
NFIA	-0.544302	0.00633329
TM2D1	0.00342394	0.987846
INADL	-0.483634	0.0121869
USP1	-0.0832181	0.679549
DOCK7	-0.169559	0.401488
ATG4C	-0.118936	0.670302
ALG6	-0.184183	0.488182
ITGB3BP	-0.268302	0.232111
EFCAB7	-0.21223	0.511473
DLEU2L	-0.0446247	0.915021
PGM1	0.108426	0.541156
ROR1	-0.223238	0.479562
CACHD1	-0.82437	0.00458433
RAVER2	-0.363157	0.0875376
JAK1	0.0972049	0.595457
AK4	-0.760659	1.49e-05
DNAJC6	0.226194	0.408445
LEPROT	0.679164	0.000581677
LEPR	0.374882	0.100238
PDE4B	0.0739556	0.815358
WDR78	1.06206	0.0119023
MIER1	-0.0556931	0.790715
SLC35D1	-0.238064	0.261828
IL12RB2	0.0384618	0.923284
SERBP1	-0.369516	0.0180408
GADD45A	0.155468	0.39991
GNG12	0.167048	0.341388
GNG12-AS1	-0.071942	0.863771
WLS	-0.398827	0.0374772
RPE65	0.809771	0.0041664
DEPDC1	0.156377	0.433592
RP4-694A7.2	0.881683	0.00973887
LRRC7	-0.0171277	0.967657
LRRC40	-0.229079	0.323346
SRSF11	-0.114199	0.503813
ANKRD13C	-0.0477875	0.831855
HHLA3	0.513442	0.0984778
CTH	-0.118438	0.770295
ZRANB2	-0.16269	0.372314
MIR186	-0.081524	0.84579
NEGR1	0.87271	0.0288504
LRRIQ3	-0.166542	0.680158
FPGT	-0.561473	0.0608905
FPGT-TNNI3K	-0.0611084	0.877758
CRYZ	0.0889798	0.690906
TYW3	-0.457268	0.0287561
SLC44A5	-1.04546	1.21e-05
ACADM	-0.100305	0.591513
RP4-682C21.2	-0.140611	0.737637
RABGGTB	-0.488644	0.004112
TPI1P1	-0.0299969	0.937829
PIGK	0.123937	0.604079
RP4-706A16.3	-0.108532	0.765193
ZZZ3	-0.131176	0.517735
USP33	0.0147603	0.940867
FAM73A	0.245971	0.318581
RP11-181C21.4	-0.193029	0.647303
NEXN-AS1	0.584052	0.163518
NEXN	1.17481	0.000402105
FUBP1	-0.187087	0.270412
DNAJB4	0.786891	0.00166027
PTGFR	0.766012	0.0437284
IFI44L	0.284002	0.237952
IFI44	0.588303	0.0343879
LPHN2	-1.02338	3.91e-06
TTLL7	0.275811	0.47246
RP11-486G15.2	0.0647467	0.868328
PRKACB	0.236214	0.355019
SAMD13	0.0274244	0.947254
RPF1	0.0939151	0.631951
GNG5	0.329256	0.0812988
SPATA1	0.247039	0.54877
CTBS	-0.0746521	0.776997
SSX2IP	-0.0791465	0.735879
LPAR3	-1.75751	1.73e-05
MCOLN2	0.116357	0.73039
WDR63	-0.260292	0.537809
MCOLN3	0.384743	0.340032
RP11-33E12.2	0.538518	0.188714
SYDE2	-0.581071	0.0809371
C1orf52	0.27232	0.224119
BCL10	-0.570292	0.0462063
DDAH1	1.02969	0.000117977
CYR61	1.72879	7.73e-24
ZNHIT6	-0.311958	0.159868
ODF2L	-0.217997	0.325912
CLCA2	-4.41673	5.67e-130
RP4-612B15.3	0.232126	0.560601
SH3GLB1	-0.128752	0.466128
2015-09-01	-0.162124	0.340943
HS2ST1	-0.1916	0.366884
LMO4	0.331616	0.0996901
PKN2	-0.197091	0.282966
TCEB1P19	-0.193097	0.641106
GTF2B	0.240371	0.308424
CCBL2	0.538176	0.0173252
RBMXL1	-0.329308	0.157032
GBP3	0.317727	0.255984
GBP1	0.304391	0.263757
PTGES3P1	0.000286199	0.999456
GBP2	-0.246865	0.313303
LRRC8B	-0.262806	0.385557
LRRC8C	-0.712222	0.00895222
LRRC8D	-0.459081	0.032853
GEMIN8P4	-0.117588	0.779602
ZNF326	0.0538096	0.800346
U3	-0.0490165	0.906225
ZNF644	-0.134589	0.519412
CDC7	-0.331018	0.182422
TGFBR3	-0.164794	0.487813
EPHX4	-0.195174	0.503557
KIAA1107	-0.173005	0.661126
GLMN	0.154059	0.585891
RPAP2	-0.0858439	0.706086
GFI1	-0.21939	0.598038
EVI5	0.0531391	0.835285
RPL5	-0.267884	0.082465
FAM69A	-0.293096	0.254881
SNORA66	-0.209981	0.614107
MTF2	-0.15143	0.543121
TMED5	0.242457	0.201347
CCDC18	-0.0476	0.860426
RP4-717I23.3	0.25486	0.409259
DR1	-0.167839	0.321403
FNBP1L	0.192156	0.358803
BCAR3	-0.0406627	0.811886
RP5-1033H22.2	-0.252585	0.548518
RP11-488P3.1	0.6661	0.000217287
RP4-561L24.3	0.407766	0.324252
DNTTIP2	0.149116	0.418431
GCLM	0.720191	0.00121339
ARHGAP29	0.572934	0.0115502
ABCD3	0.329336	0.0926909
F3	0.254168	0.21847
RP11-86H7.7	-0.0371153	0.926359
LINC01057	-0.740791	0.0771796
SLC44A3	-0.684897	0.0419158
CNN3	0.325899	0.0941503
RP4-639F20.1	0.34338	0.384738
ALG14	-0.277991	0.252751
TMEM56	-0.419169	0.23977
RWDD3	0.0683855	0.861183
EEF1A1P11	-0.0262041	0.945201
RPL7P9	-0.56125	0.0681834
PTBP2	0.175665	0.510162
DPYD	-0.348469	0.0804407
SNX7	-0.136924	0.490448
PALMD	-2.37309	7.33e-09
FRRS1	-0.515824	0.0859844
AGL	-0.308708	0.188977
SLC35A3	-0.270761	0.291876
RP4-714D9.5	-0.182119	0.656282
HIAT1	-0.325302	0.0827379
SASS6	-0.730316	0.0133788
TRMT13	-0.139834	0.602332
LRRC39	0.484094	0.251675
DBT	-0.578148	0.00852578
RTCA	0.311901	0.126797
CDC14A	0.468624	0.208306
EXTL2	0.369391	0.111572
SLC30A7	0.138168	0.54354
DPH5	-0.120044	0.568858
RP11-421L21.3	0.175721	0.592059
S1PR1	0.164033	0.633902
RP11-556K13.1	-0.158562	0.70737
RNPC3	-0.290707	0.27158
AMY2B	0.0418777	0.918508
PRMT6	-0.342771	0.0972714
NTNG1	1.17472	0.00530917
VAV3	-1.91092	4.85e-14
SLC25A24	0.0114649	0.955192
FAM102B	0.21011	0.517641
PRPF38B	-0.531088	0.00169217
STXBP3	0.376451	0.0718129
AKNAD1	0.330155	0.434141
GPSM2	-0.503177	0.00817491
CLCC1	-0.226716	0.298057
WDR47	-0.0709337	0.782174
RP11-20O24.4	-0.407137	0.227305
TAF13	0.678337	0.00257275
TMEM167B	0.224305	0.327523
KIAA1324	0.160212	0.681844
SARS	-0.0947343	0.565154
CELSR2	-1.54039	7.08e-21
PSRC1	0.127705	0.590575
MYBPHL	-0.877366	0.0335981
SORT1	-0.289653	0.161185
PSMA5	0.150335	0.373831
ATXN7L2	-0.327419	0.174722
CYB561D1	-0.114563	0.649362
AMIGO1	-0.305341	0.440403
GNAI3	-0.107413	0.542143
AMPD2	-0.0260073	0.883732
GSTM4	0.202121	0.453002
GSTM2	0.133552	0.744307
CSF1	-0.824151	1.48e-06
AHCYL1	-0.201483	0.244654
STRIP1	-0.0178618	0.927002
RP4-773N10.4	-0.0355757	0.894912
KCNC4	-1.35571	1.05e-05
RP5-1074L1.1	0.328078	0.420158
RBM15	-0.62154	0.00296352
SLC16A4	0.941269	0.00137948
RP5-1074L1.4	0.430485	0.280674
LAMTOR5-AS1	0.118795	0.769761
LAMTOR5	0.223601	0.206492
LRIF1	0.290677	0.443857
DRAM2	-0.354741	0.0751843
CEPT1	-0.550869	0.00896489
DENND2D	-0.0662419	0.824185
CHI3L2	0.144253	0.725591
OVGP1	-0.155688	0.677599
RP11-552M11.8	-0.0811327	0.847621
WDR77	-0.0147347	0.940362
ATP5F1	-0.0587923	0.727923
C1orf162	0.414796	0.309971
RAP1A	0.00602542	0.975307
FAM212B	0.528543	0.0594146
DDX20	0.0722899	0.741858
CTTNBP2NL	0.0766333	0.749611
WNT2B	0.490612	0.178059
ST7L	0.0799604	0.754499
CAPZA1	0.14311	0.400694
MOV10	-0.252224	0.133572
RHOC	0.426749	0.010886
PPM1J	-0.775781	0.0643135
LINC01356	0.249135	0.554166
SLC16A1	-0.560269	0.000660848
AKR7A2P1	-0.108729	0.796062
SLC16A1-AS1	-0.216208	0.445184
LRIG2	-0.0990088	0.710512
MAGI3	-0.0318307	0.899146
PHTF1	1.02792	4.68e-05
RSBN1	-0.357896	0.143059
PTPN22	0.776865	0.0583324
AP4B1-AS1	-0.0179453	0.963826
AP4B1	0.164199	0.520725
DCLRE1B	-0.354607	0.148481
HIPK1	-0.337694	0.0713219
TRIM33	-0.362883	0.0840391
BCAS2	0.119161	0.579086
DENND2C	-0.375223	0.249023
NRAS	0.0891702	0.634545
CSDE1	-0.1407	0.373125
SIKE1	-0.212387	0.300938
VANGL1	0.00362558	0.984425
NHLH2	-0.474979	0.242856
SLC22A15	-0.478055	0.0646846
MAB21L3	-0.376841	0.339559
ATP1A1	-0.421409	0.00612883
ATP1A1-AS1	-0.250071	0.55169
RP5-1086K13.1	0.216394	0.600973
CD58	0.326628	0.221827
IGSF3	-1.60615	4.61e-17
PTGFRN	-0.531316	0.0010525
CD101	0.215069	0.60454
TTF2	-0.23257	0.232725
TRIM45	0.250223	0.480368
MAN1A2	-0.0635238	0.755846
GDAP2	0.330949	0.283899
WDR3	-0.566703	0.00159513
WARS2	-0.426561	0.0723826
RP11-418J17.1	-0.360836	0.190317
ZNF697	0.220366	0.506323
PHGDH	0.416499	0.0241857
RP5-1042I8.7	0.389339	0.318594
NOTCH2	-0.401435	0.0185392
SEC22B	0.702523	0.000652054
CH17-472G23.2	0.168367	0.644545
PFN1P2	-0.0149693	0.969724
NBPF8P	-0.279737	0.17547
CH17-472G23.4	-0.620867	0.0272183
AC253572.1	-0.653746	0.0944523
CH17-3B23.1	-0.619511	0.0325376
LINC00869	-0.222179	0.369742
FAM72B	-0.280886	0.33879
SRGAP2C	0.304674	0.237714
CH17-437K3.1	0.555753	0.185602
EMBP1	-0.11404	0.785353
FAM72C	-0.0044315	0.990944
SRGAP2D	0.248108	0.514297
RP11-14N7.2	0.100746	0.792514
NBPF15	-0.252787	0.137192
PFN1P7	-0.184838	0.64282
SRGAP2B	0.382763	0.136217
FAM72D	-0.144428	0.666759
RP11-403I13.8	-0.367251	0.126325
RP11-289I10.2	0.0796234	0.848284
NBPF8	0.0853515	0.761753
PFN1P3	-0.572122	0.167194
NBPF25P	0.126003	0.76433
GPR89A	0.181239	0.540935
PDZK1	0.0577847	0.890545
CD160	0.65033	0.123403
RNF115	0.506718	0.00986029
POLR3C	0.0146039	0.945084
NUDT17	0.332689	0.335127
PIAS3	0.119881	0.498345
ITGA10	1.88811	2.93e-24
PEX11B	0.281973	0.158387
GNRHR2	0.0819146	0.844252
RBM8A	0.129523	0.453462
RP11-315I20.1	0.420185	0.319022
LIX1L	0.179739	0.30682
ANKRD34A	-0.0516707	0.868737
POLR3GL	0.724273	0.000807041
TXNIP	-0.131388	0.50402
RP11-458D21.1	-0.00448166	0.991034
NBPF10	0.281639	0.370406
NOTCH2NL	0.305465	0.155546
NBPF12	-0.265891	0.278238
PFN1P8	-0.396552	0.334549
PRKAB2	-0.360402	0.0936793
RP11-337C18.8	0.310116	0.456813
FMO5	0.335938	0.423452
RP11-337C18.9	-0.281831	0.487559
PDIA3P1	-0.0625613	0.872306
CCT8P1	-0.251912	0.533108
CHD1L	0.359713	0.0375419
LINC00624	-0.0945509	0.822763
BCL9	-0.185132	0.449527
ACP6	-0.169213	0.427487
GJA5	-0.532583	0.205625
GPR89B	0.0103034	0.972578
PDZK1P2	-0.223838	0.596179
RNU1-129P	-0.00515434	0.989774
RP11-94I2.4	0.0380981	0.924955
NBPF11	-0.385155	0.0940789
PFN1P4	-0.72264	0.0860943
ABHD17AP1	-0.0866913	0.836962
RP11-495P10.9	-0.250446	0.552233
LINC01138	0.0419731	0.903233
RP11-495P10.1	-0.297738	0.469247
NBPF14	0.243164	0.195801
PDE4DIP	-0.486941	0.00417039
NBPF9	-0.262191	0.147729
CH17-189H20.1	0.49859	0.06194
RP11-353N4.6	-0.127004	0.724507
HIST2H2BF	0.484896	0.22333
HIST2H2BE	0.928704	0.00775817
HIST2H2BD	-0.0314147	0.940295
RP11-196G18.22	0.149788	0.592642
HIST2H2BC	0.341289	0.403107
HIST2H2AC	0.482598	0.252193
BOLA1	0.0191369	0.937633
SF3B4	0.172664	0.356821
MTMR11	0.291236	0.281831
OTUD7B	-0.0832578	0.674397
VPS45	-0.0128166	0.948948
PLEKHO1	-0.418232	0.0908521
ANP32E	0.194797	0.245067
CA14	-0.085052	0.839757
APH1A	-0.0640834	0.702478
CIART	-0.111416	0.728382
MRPS21	0.150636	0.380172
PRPF3	-0.300471	0.109792
RPRD2	0.0401461	0.822086
TARS2	-0.180393	0.327992
ECM1	0.795459	0.0146087
RP11-54A4.2	0.328367	0.43465
ADAMTSL4	0.00246656	0.988487
ADAMTSL4-AS1	-0.303823	0.418937
MCL1	-0.145954	0.347353
ENSA	0.163202	0.315853
U4	-0.306645	0.448054
GOLPH3L	0.0134715	0.9496
CTSS	0.090504	0.826782
CTSK	0.641869	0.0411312
ARNT	-0.0552971	0.776559
SETDB1	-0.381874	0.0405657
CERS2	-0.0859013	0.598669
ANXA9	0.0437139	0.889842
FAM63A	0.00874717	0.966123
PRUNE	-0.318453	0.125167
BNIPL	-0.115577	0.770064
C1orf56	0.203658	0.514379
CDC42SE1	-0.200564	0.254882
MLLT11	0.633294	0.00290495
GABPB2	0.00314052	0.989637
SEMA6C	0.222272	0.445043
SCNM1	0.216625	0.270834
LYSMD1	-0.280345	0.299876
VPS72	0.113904	0.535612
PIP5K1A	0.323553	0.0662117
PSMD4	0.235402	0.153933
ZNF687	0.0708594	0.6858
PI4KB	0.139889	0.415749
RFX5	-0.172584	0.328449
SELENBP1	0.926479	4.21e-06
PSMB4	0.254577	0.109428
POGZ	-0.0592129	0.744072
CGN	-0.927141	0.0252113
TUFT1	0.69923	0.00101582
SNX27	-0.0877486	0.657427
MRPL9	0.101163	0.585739
OAZ3	0.203331	0.619874
RP11-98D18.3	-0.101048	0.809171
TDRKH	-0.122821	0.662808
RP11-98D18.9	0.169466	0.675274
RORC	-0.734218	0.057784
C2CD4D	0.113849	0.786085
THEM4	0.149584	0.489345
S100A10	0.341051	0.0313079
S100A11	-0.17676	0.272954
TCHH	-0.17875	0.670522
FLG-AS1	-0.133087	0.750788
HRNR	-0.449486	0.287314
FLG	-0.442909	0.25467
IVL	-0.239078	0.569399
SPRR1B	-0.999472	0.00710961
SPRR2D	-1.96135	3.34e-06
SPRR2A	-0.149695	0.413317
S100A9	-4.48698	6.69e-122
S100A8	-5.5361	1.99e-176
S100A7	-0.148814	0.414868
S100A6	0.850986	3.79e-08
S100A4	1.26823	1.55e-08
S100A3	-0.711478	0.000795441
S100A2	-1.7215	9.22e-24
S100A16	0.11331	0.488418
S100A14	-2.76488	2.66e-43
S100A13	1.07782	6.07e-09
S100A1	0.372645	0.259789
RP1-178F15.4	0.28129	0.500677
CHTOP	0.0319177	0.856314
SNAPIN	0.409793	0.0347605
ILF2	0.171307	0.301565
INTS3	-0.0176856	0.917826
SLC27A3	-0.94566	2.3e-06
GATAD2B	0.346362	0.058951
DENND4B	-0.367555	0.0354966
CRTC2	0.154061	0.386905
SLC39A1	-0.217912	0.175411
CREB3L4	-0.407651	0.117414
JTB	-0.0271087	0.879707
RP11-422P24.11	0.383543	0.334861
RAB13	0.444917	0.00768376
RPS27	0.0031911	0.984104
TPM3	0.348349	0.0259693
C1orf43	-0.0864895	0.589629
UBAP2L	0.0924355	0.560883
AL590431.1	-0.079022	0.851547
HAX1	0.184261	0.283166
ATP8B2	0.843731	0.000551471
IL6R	1.25436	8.83e-11
UBE2Q1	0.129239	0.440897
ADAR	0.0253885	0.87233
PMVK	-0.0262599	0.88886
PBXIP1	0.475728	0.0088897
PYGO2	-0.32732	0.0789563
RP11-307C12.12	0.390583	0.352491
SHC1	-0.106903	0.486343
CKS1B	0.0541163	0.770874
MIR4258	-0.292968	0.455163
FLAD1	-0.124981	0.497491
ZBTB7B	-0.0908053	0.573218
DCST2	0.471122	0.235431
DCST1	0.380931	0.354365
RP11-307C12.11	0.491228	0.244318
ADAM15	0.182813	0.250159
EFNA4	0.136137	0.608357
EFNA3	-0.0767603	0.765489
EFNA1	-0.249062	0.205488
SLC50A1	0.537445	0.00481675
DPM3	0.389677	0.0481684
KRTCAP2	0.0575117	0.860019
TRIM46	0.473678	0.237245
MUC1	-0.319911	0.0739693
AC234582.1	-0.0338796	0.935819
MIR92B	-0.185315	0.649552
THBS3	-0.0254528	0.909624
RP11-263K19.4	0.130653	0.739826
MTX1	-0.0929128	0.636509
GBAP1	0.600742	0.0397022
MTX1P1	0.512695	0.117425
GBA	0.684445	0.000714558
FAM189B	-0.104909	0.553423
SCAMP3	0.133666	0.427171
CLK2	-0.036002	0.835767
HCN3	0.165335	0.526327
FDPS	0.197566	0.222707
RUSC1-AS1	0.352372	0.168548
RUSC1	0.0500709	0.78974
ASH1L	-0.307903	0.0874767
ASH1L-AS1	0.101978	0.788741
RP11-29H23.7	-0.342731	0.391482
MSTO1	-0.475443	0.0180602
RP11-29H23.5	-0.107627	0.791008
YY1AP1	-0.0643529	0.732009
DAP3	0.109426	0.512449
MSTO2P	-0.589917	0.0238453
GON4L	-0.13212	0.477
SYT11	0.520178	0.203173
RIT1	0.325754	0.147836
KIAA0907	-0.244387	0.164909
ARHGEF2	0.281233	0.088365
RP11-336K24.12	0.156399	0.710654
SSR2	0.243516	0.137976
UBQLN4	-0.276643	0.111279
LAMTOR2	-0.0438865	0.814082
RAB25	-1.51674	6e-05
MEX3A	-0.963919	0.000307376
LMNA	0.480114	0.00308136
SEMA4A	0.407513	0.318992
SLC25A44	0.490215	0.0100343
PMF1	0.310627	0.155322
BGLAP	0.132568	0.737361
PAQR6	0.749755	0.000313041
SMG5	-0.0186445	0.909619
TMEM79	0.162561	0.548747
C1orf85	-0.134352	0.569801
CCT3	0.0854798	0.592175
TSACC	0.147695	0.726526
MEF2D	0.0197116	0.906259
IQGAP3	-0.0366631	0.829506
APOA1BP	-7.37e-05	0.99965
GPATCH4	0.29379	0.134684
RP11-284F21.9	0.380413	0.255207
BCAN	-0.269517	0.467198
RP11-284F21.10	-0.135226	0.518395
RP11-284F21.7	-0.590341	0.0415658
NES	0.870337	0.0348269
CRABP2	-1.10436	0.00153365
RP11-66D17.5	-0.112648	0.779126
ISG20L2	-0.258157	0.157343
RRNAD1	-0.0796006	0.673852
MRPL24	-0.103931	0.546345
HDGF	-0.068529	0.661358
PRCC	-0.0251017	0.886141
SH2D2A	0.784001	0.000756574
NTRK1	0.722464	0.0730404
PEAR1	0.178496	0.466096
ARHGEF11	0.0987771	0.565573
ETV3	-0.269249	0.174603
KIRREL	-0.0308765	0.855605
CD1D	-1.12143	0.00763213
IFI16	-0.890961	1.54e-07
CADM3	1.39188	0.000628774
ACKR1	1.80563	5.74e-10
DUSP23	1.02176	6.62e-09
FCRL6	1.76971	2.8e-05
SLAMF8	0.451789	0.252286
C1orf204	0.255492	0.543127
VSIG8	0.729003	0.0828405
RP11-190A12.8	1.12262	0.00779496
CFAP45	0.339789	0.41484
TAGLN2	0.0332001	0.838188
IGSF9	-0.931287	0.000765904
LINC01133	0.854555	0.0147558
RP11-226L15.5	0.475595	0.226509
PIGM	-0.175855	0.424542
IGSF8	0.208504	0.220773
ATP1A2	2.33719	2.02e-08
RP11-536C5.7	-0.721203	0.0479847
PEA15	0.667567	6.68e-05
DCAF8	0.151449	0.355699
PEX19	0.283521	0.153608
COPA	-0.128502	0.426266
NCSTN	0.207147	0.207905
NHLH1	0.0632229	0.877687
VANGL2	-1.96826	6.35e-08
RP11-312J18.5	-0.0236585	0.955332
F11R	-0.443141	0.0174735
TSTD1	0.126811	0.606242
USF1	0.278065	0.154542
ARHGAP30	-0.275938	0.512985
PVRL4	-0.79274	0.00626039
PFDN2	-0.171579	0.325943
NIT1	0.178954	0.384316
DEDD	-0.0318961	0.878092
UFC1	0.254679	0.149194
USP21	-0.118148	0.52234
PPOX	0.14722	0.483338
B4GALT3	0.182365	0.3225
ADAMTS4	0.486648	0.22568
NDUFS2	0.054053	0.739691
TOMM40L	0.196553	0.375505
NR1I3	0.117708	0.780077
SDHC	0.0701183	0.680258
HSPA6	0.255648	0.544911
FCRLB	0.915332	0.0133013
DUSP12	0.376335	0.0812764
ATF6	0.0231271	0.901105
NOS1AP	0.162239	0.668091
C1orf226	0.620604	0.0328704
UHMK1	-0.364586	0.0446484
UAP1	0.405763	0.0138669
RP11-359K18.4	0.105979	0.800802
DDR2	0.169996	0.680314
HSD17B7	0.742308	0.000861212
RGS5	0.627366	0.0813207
NUF2	0.424296	0.0512368
PBX1	-0.0474677	0.82289
MGST3	0.170994	0.343817
ALDH9A1	0.428215	0.0139177
TMCO1	0.411	0.017404
UCK2	-0.289239	0.0806528
RP11-525G13.2	0.0181256	0.965305
FAM78B	-0.4668	0.223977
RP11-9L18.2	-0.0592147	0.888479
POGK	-0.295246	0.0857883
TADA1	-0.0592374	0.787958
POU2F1	-0.456044	0.034186
CREG1	-1.30438	7.18e-16
RCSD1	-1.44345	0.000410083
MPZL1	-0.397125	0.0137001
MPC2	0.650373	0.00114799
DCAF6	-0.215717	0.232428
GCSHP5	-0.257219	0.522364
GPR161	-0.974647	3.99e-07
TIPRL	0.0393007	0.826626
SFT2D2	-0.111623	0.531761
TBX19	0.0546855	0.883709
ATP1B1	1.21602	8.7e-11
NME7	0.632382	0.00781807
BLZF1	0.214135	0.313751
SLC19A2	0.249065	0.226906
F5	-1.3826	0.00101949
C1orf112	-0.119388	0.667353
METTL18	0.0414725	0.910944
SCYL3	0.017591	0.948235
KIFAP3	0.478358	0.0235799
GORAB	0.0495148	0.86074
FMO4	0.0577764	0.889743
PRRC2C	-0.362578	0.0292241
PFN1P1	0.153095	0.696233
VAMP4	0.0946802	0.700349
METTL13	-0.0397434	0.831374
DNM3	0.11858	0.776795
PIGC	-0.0185129	0.932465
SUCO	0.0628266	0.763497
RP11-296O14.3	0.288015	0.494389
PRDX6	-0.0669913	0.67296
KLHL20	0.129382	0.549072
CENPL	0.0313627	0.904965
DARS2	-0.167261	0.358036
GAS5	-0.0583045	0.719067
ZBTB37	-0.228726	0.377111
RC3H1	-0.0564497	0.795957
RABGAP1L	-0.290101	0.227871
CACYBP	0.379742	0.0250913
MRPS14	0.186153	0.358796
KIAA0040	-1.27031	7.24e-09
RFWD2	0.20187	0.311355
RASAL2-AS1	0.035213	0.931963
RASAL2	-0.0344498	0.857723
RP11-428K3.1	0.0240171	0.953523
RALGPS2	-0.182543	0.370083
FAM20B	-0.177104	0.31653
TOR3A	0.16679	0.385086
ABL2	0.298579	0.122753
SOAT1	-0.446886	0.0304933
TDRD5	-0.137596	0.728828
TOR1AIP2	0.15209	0.395602
TOR1AIP1	0.24183	0.190121
CEP350	-0.300731	0.123637
QSOX1	0.80314	1.03e-06
LHX4	-0.616132	0.0565914
LHX4-AS1	-0.216511	0.221911
XPR1	-1.0883	4.42e-08
RP11-46A10.2	-0.164384	0.682572
KIAA1614	-0.541008	0.153869
RP11-46A10.5	0.0227328	0.956229
STX6	-0.386333	0.0340922
MR1	0.105816	0.586139
IER5	0.0443327	0.786597
GLUL	-1.00766	2.59e-10
RNASEL	-0.396933	0.177746
RGS16	-1.59555	2.15e-05
NPL	0.574758	0.134605
DHX9	0.033926	0.833902
LAMC1	-0.151682	0.369529
RP11-181K3.4	0.0737903	0.860638
LAMC2	-0.704858	5.39e-06
NMNAT2	-0.264996	0.240986
SMG7-AS1	-0.158103	0.648448
SMG7	-0.0236405	0.890368
NCF2	-0.299876	0.477002
ARPC5	0.542586	0.00100334
RGL1	0.331766	0.300915
COLGALT2	0.794868	0.0512647
TSEN15	0.228789	0.239363
RP11-382D12.2	0.213457	0.610686
C1orf21	-0.514538	0.00646609
EDEM3	-0.176226	0.349266
RNF2	0.0727583	0.772982
TRMT1L	0.0419384	0.848324
SWT1	-0.214083	0.572056
IVNS1ABP	-0.191503	0.261908
TPR	-0.0581772	0.725239
C1orf27	-0.197935	0.390067
OCLM	-0.174688	0.679202
PTGS2	-0.436947	0.294271
PLA2G4A	-0.966511	7.94e-05
MIR4426	-0.490633	0.234512
RGS2	0.286782	0.126217
UCHL5	-0.168729	0.343825
TROVE2	-0.0374198	0.852287
RP11-101E13.5	0.830466	0.0203849
GLRX2	0.44769	0.0509182
CDC73	-0.0806321	0.672844
KCNT2	0.109307	0.794144
CFH	0.0766669	0.698299
ASPM	-0.361471	0.0377608
ZBTB41	-0.0276676	0.907503
DENND1B	0.117918	0.635056
C1orf53	0.490429	0.195475
NEK7	0.479589	0.0191066
ZNF281	-0.382219	0.0627571
KIF14	-0.320049	0.0853636
DDX59	0.279276	0.189717
CAMSAP2	-0.572353	0.00155488
C1orf106	-2.02246	4.93e-25
KIF21B	-0.771761	0.0196218
TMEM9	0.0945541	0.577536
LAD1	-2.00501	5.72e-07
TNNI1	-1.32092	0.00156894
PHLDA3	0.0205413	0.89894
CSRP1	0.437431	0.00672819
RPS10P7	0.369758	0.360203
NAV1	0.37615	0.0301887
IPO9-AS1	0.140358	0.724886
IPO9	-0.307689	0.0583243
MIR6739	-0.201614	0.63203
SHISA4	0.859536	0.000608561
TIMM17A	-0.383798	0.0232194
RNPEP	0.0661456	0.685706
RP11-465N4.5	0.109442	0.769011
RP11-465N4.4	-0.202183	0.615144
ELF3	-4.06078	2.43e-47
ARL8A	0.108014	0.527535
UBE2T	0.498039	0.0113736
PPP1R12B	-0.494713	0.0218723
SYT2	0.0647345	0.870768
KDM5B	-0.22956	0.172439
PCAT6	0.501488	0.124788
RABIF	0.398573	0.0687434
KLHL12	-0.464502	0.0205069
ADIPOR1	-0.0129585	0.935383
CYB5R1	0.0486976	0.783677
TMEM183A	-0.0479484	0.777154
PPFIA4	-0.561771	0.112321
ADORA1	1.06574	0.000486014
CHI3L1	-0.665909	0.103021
BTG2	-0.656481	0.00358511
ATP2B4	0.178394	0.304879
ZC3H11A	-0.0665126	0.684899
ZBED6	-1.14782	4.81e-05
SNRPE	-0.0499512	0.754904
SOX13	0.377137	0.0318054
ETNK2	1.25644	2.82e-13
GOLT1A	0.775467	0.0357745
PLEKHA6	0.15723	0.390399
PPP1R15B	-0.0971825	0.572091
PIK3C2B	-1.18661	1.25e-07
MDM4	-0.270376	0.153822
LRRN2	0.372051	0.35682
NFASC	-3.16025	2.54e-15
TMEM81	0.570259	0.151053
RBBP5	0.0698741	0.733668
DSTYK	0.0217911	0.907453
TMCC2	0.118081	0.71631
NUAK2	0.255064	0.360772
SNRPGP10	0.251803	0.434541
LEMD1	-0.226022	0.573246
CDK18	-1.20587	1.02e-10
MFSD4	0.841534	0.0326193
ELK4	-0.273745	0.120424
SLC45A3	-0.0954609	0.615855
NUCKS1	0.0378765	0.806424
SNORA72	-0.0637152	0.875211
RAB29	-0.372314	0.0361246
SLC41A1	0.0947127	0.584084
SLC26A9	0.314576	0.455928
RAB7B	-1.16761	6.95e-07
FAM72A	-0.219098	0.484729
SRGAP2	0.207203	0.229868
IKBKE	-0.78083	4.24e-05
C1orf147	-0.384486	0.35577
RASSF5	-1.0453	8.22e-05
EIF2D	-0.114322	0.497202
DYRK3	-0.176029	0.44968
MAPKAPK2	0.168062	0.288453
RP11-343H5.4	-0.0765574	0.853537
FAIM3	-0.28126	0.449378
C1orf116	-1.61495	8.95e-14
PFKFB2	-0.219234	0.359586
YOD1	-0.19272	0.372979
CD55	-0.720553	0.000215289
CD46	-0.449818	0.0105821
C1orf132	-0.175322	0.459271
PLXNA2	0.135021	0.410625
MIR205HG	-1.2994	2.06e-16
MIR205	-1.55477	4.49e-08
RP1-272L16.1	0.222034	0.585044
LAMB3	0.124298	0.423503
HSD11B1	0.890214	0.0350878
TRAF3IP3	-2.14396	2.06e-07
C1orf74	-1.31715	1.97e-06
IRF6	-2.82464	2.16e-62
DIEXF	-0.571841	0.00179567
SYT14	0.421203	0.309375
SERTAD4-AS1	0.329866	0.434441
SERTAD4	0.330565	0.430963
HHAT	0.35235	0.238486
RP11-543B16.2	0.033816	0.931465
RCOR3	0.17689	0.356794
TRAF5	0.0560253	0.802298
LINC00467	1.11562	6.98e-05
SLC30A1	0.234295	0.184559
RP11-354K1.1	1.60001	0.00014172
NEK2	0.220064	0.255054
LPGAT1	-0.231363	0.194002
INTS7	0.108464	0.570543
DTL	-0.188177	0.340539
RPL21P28	0.147648	0.723684
PPP2R5A	-0.09703	0.578936
TMEM206	0.223409	0.320891
NENF	0.27754	0.112945
RP11-61J19.5	0.10758	0.798589
ATF3	0.360746	0.39297
BATF3	0.269978	0.521654
NSL1	0.139546	0.483201
TATDN3	0.173456	0.468166
FLVCR1-AS1	0.568638	0.0457855
FLVCR1	-0.617962	0.00103164
VASH2	0.771276	0.0540191
ANGEL2	-0.0831358	0.654397
RPS6KC1	0.185035	0.408462
SMYD2	-0.363533	0.0541588
PTPN14	-0.739311	1.21e-05
CENPF	-0.212884	0.200705
KCNK2	-0.573312	0.122609
KCTD3	0.0174283	0.916889
GPATCH2	-0.0705131	0.771534
SPATA17	0.19925	0.629149
RRP15	-0.040161	0.830794
TGFB2-AS1	0.0542599	0.889291
TGFB2	0.0580323	0.890142
LYPLAL1	-0.00170431	0.993568
RIMKLBP2	-0.524311	0.214529
RP11-392O17.2	0.174883	0.672671
EPRS	-0.075374	0.635172
BPNT1	0.372154	0.0456104
IARS2	-0.15029	0.340202
RAB3GAP2	-0.430049	0.0150796
RP11-568G11.4	-0.637981	0.1123
MORF4L1P1	0.0347858	0.895175
MARK1	-0.465623	0.0513407
C1orf115	0.717822	0.00181434
2002-03-01	0.46748	0.0639546
2001-03-01	-0.55199	0.0123825
HLX	0.433688	0.237633
DUSP10	0.396998	0.164533
RP11-378J18.9	0.342101	0.408292
HHIPL2	0.0614129	0.881546
TAF1A	-0.49587	0.0491268
TAF1A-AS1	0.322487	0.426137
MIA3	-0.0132022	0.940248
RP11-378J18.8	0.48391	0.233326
AIDA	-0.141807	0.412634
BROX	0.131237	0.495403
RP11-452F19.3	0.641468	0.10134
DISP1	0.163032	0.615972
TLR5	-0.616982	0.140596
CAPN8	-0.259755	0.490992
CAPN2	0.204031	0.187465
TP53BP2	0.122174	0.515012
RP11-504P24.8	0.275407	0.354411
RP11-504P24.2	-0.152829	0.708216
SEPT7P9	-0.240405	0.401002
RP11-504P24.9	-0.594191	0.15958
FBXO28	-0.0860127	0.653022
DEGS1	0.461354	0.00546557
NVL	0.0934294	0.636427
CNIH4	-1.36327	4.99e-15
WDR26	-0.00316122	0.985448
CNIH3	1.07619	0.00164516
DNAH14	0.0880666	0.724439
LBR	-0.90006	1.68e-07
ENAH	-0.481119	0.00399035
SRP9	0.287262	0.0752896
EPHX1	0.356819	0.0418696
RP11-285F7.2	0.777863	0.0477734
TMEM63A	0.227791	0.181975
PYCR2	0.131227	0.513189
SDE2	-0.0760507	0.690085
H3F3A	0.121092	0.452767
RP11-396C23.2	-0.0445032	0.908756
ACBD3	0.0461525	0.796403
LIN9	-0.022118	0.925814
PARP1	-0.0156222	0.921048
ITPKB	-0.551314	0.00264734
PSEN2	-0.0943385	0.6044
ADCK3	-0.871049	3.94e-07
CDC42BPA	0.370365	0.0405155
ZNF678	-0.281374	0.359312
SNAP47	0.1393	0.441139
JMJD4	0.00183901	0.99446
WNT9A	0.553655	0.0916455
ARF1	0.379579	0.017091
C1orf35	0.289401	0.143564
MRPL55	0.337548	0.120187
GUK1	-0.0131509	0.936208
GJC2	1.01614	1.03e-06
IBA57-AS1	0.979513	0.0198134
IBA57	0.126965	0.546356
C1orf145	0.264586	0.493797
OBSCN	-0.226134	0.188049
RP5-1139B12.4	-0.430923	0.307644
TRIM11	-0.1545	0.4106
TRIM17	-0.191032	0.646524
HIST3H2A	0.249555	0.243301
HIST3H2BB	0.250227	0.537835
RNF187	0.25978	0.109663
RNA5SP18	-0.158213	0.675347
DUSP5P1	0.491313	0.243132
FTH1P2	0.387504	0.330738
RHOU	0.0774489	0.824278
RP5-1061H20.4	-0.440548	0.265607
RAB4A	-0.147705	0.427873
CCSAP	-0.845707	0.000367293
NUP133	-0.00650524	0.969932
ABCB10	0.0305855	0.86034
TAF5L	-0.278291	0.123365
URB2	-0.380381	0.0438187
GALNT2	0.0405471	0.796564
RP5-956O18.2	-0.135177	0.748047
PGBD5	-0.17641	0.407565
COG2	-0.128547	0.502501
C1orf198	-0.373541	0.096363
TTC13	-0.248223	0.195959
ARV1	0.0342077	0.869949
FAM89A	-0.65762	0.00341578
C1orf131	-0.474275	0.029087
GNPAT	-0.0195366	0.910004
EXOC8	-0.127267	0.570722
SPRTN	-0.341366	0.100465
EGLN1	0.113347	0.494948
RP11-295G20.2	-0.546671	0.00819798
TSNAX	-0.373037	0.0711543
DISC1	0.203386	0.617535
SIPA1L2	-0.178516	0.435989
NTPCR	-0.32658	0.0657009
PCNXL2	-0.222477	0.23158
MLK4	-1.27	1.38e-12
KCNK1	-1.08007	2.84e-08
SLC35F3	1.01268	0.000741649
RP5-827C21.4	0.529182	0.171189
COA6	0.0496169	0.784678
TARBP1	-0.150248	0.384359
IRF2BP2	-0.247041	0.135364
TOMM20	-0.247811	0.116809
SNORA14B	-0.0708282	0.857535
RBM34	0.443169	0.291444
ARID4B	-0.213586	0.300781
GGPS1	0.569074	0.00201149
TBCE	-0.055961	0.760423
B3GALNT2	-0.285694	0.137507
GNG4	0.0810226	0.747474
LYST	-0.906013	0.000238594
GPR137B	0.194713	0.411113
ERO1LB	-0.216765	0.417615
EDARADD	-0.685133	0.0562502
LGALS8	-0.117458	0.527222
RP11-385F5.5	-0.148093	0.723103
RP11-385F5.4	0.184964	0.646972
HEATR1	-0.546106	0.0009217
MTR	-0.0130882	0.941659
RPL35P1	0.124928	0.762862
RYR2	0.109871	0.789052
FMN2	0.467923	0.255326
FH	0.144214	0.386576
KMO	1.22881	0.0033147
OPN3	1.17851	1.28e-10
CHML	-0.0324866	0.881244
EXO1	-0.113219	0.607287
PLD5	0.49801	0.0483056
CEP170	-0.137075	0.463855
RP11-261C10.5	-0.203245	0.629403
SDCCAG8	-0.145612	0.506748
AKT3	0.286315	0.147818
ZBTB18	0.078373	0.704816
ADSS	-0.218463	0.205211
C1orf101	0.0198385	0.962512
DESI2	0.418545	0.017198
COX20	-0.139791	0.67004
HNRNPU-AS1	-0.125577	0.655559
RP11-11N7.5	-0.597386	0.138193
HNRNPU	-0.193437	0.215798
RP11-156E8.1	0.39285	0.348074
EFCAB2	0.764286	0.00215711
KIF26B	-0.23434	0.570433
SMYD3	-0.0352606	0.869073
TFB2M	-0.307836	0.0885726
CNST	-0.142297	0.532023
SCCPDH	0.903593	1.94e-06
RP11-439E19.10	0.521521	0.201217
AHCTF1	-0.270672	0.109148
ZNF670	-0.215532	0.537969
ZNF695	-0.274756	0.507063
ZNF669	0.00418914	0.990444
ZNF124	-0.107598	0.754203
RP11-488L18.10	0.414733	0.157404
MIR3916	0.0879523	0.66782
ZNF496	-0.212271	0.201274
NLRP3	0.223601	0.589541
SH3BP5L	-0.220794	0.238873
ZNF672	0.392828	0.0382023
ZNF692	-0.333357	0.0586125
PGBD2	0.468541	0.132486
FAM110C	-0.29769	0.177681
SH3YL1	-1.16005	2.09e-09
ACP1	0.0610828	0.728474
TMEM18	0.0606312	0.780835
PXDN	-0.0239594	0.885678
TSSC1	-0.0230058	0.903352
TRAPPC12	0.0823979	0.657622
TRAPPC12-AS1	-0.36471	0.387842
ADI1	0.425882	0.0127124
RNASEH1	-0.00588089	0.977558
RNASEH1-AS1	0.404162	0.170624
RPS7	-0.170217	0.277759
CMPK2	0.074571	0.859116
ID2	-1.32822	2e-05
RP11-434B12.1	0.133279	0.744937
KIDINS220	-0.564524	0.00409174
MBOAT2	0.149774	0.4678
ASAP2	-0.584414	0.00150812
ITGB1BP1	0.00926315	0.960238
CPSF3	-0.0838659	0.671747
IAH1	0.397531	0.0335723
ADAM17	-0.485527	0.022017
RP11-214N9.1	0.190708	0.650958
YWHAQ	0.150439	0.345803
TAF1B	-0.615941	0.0140239
RP11-95D17.1	0.0229958	0.947753
GRHL1	-1.41462	0.000750605
RP11-254F7.2	0.144992	0.728438
KLF11	-0.80524	0.00537649
CYS1	0.42664	0.282648
RRM2	0.511205	0.0034374
C2orf48	-0.751166	0.0744162
HPCAL1	1.17138	7.88e-14
ODC1	0.613136	0.000272646
NOL10	-0.174248	0.385478
ATP6V1C2	0.154253	0.714854
PDIA6	0.285184	0.0806008
PQLC3	0.270557	0.441395
ROCK2	-0.100521	0.605013
E2F6	0.075903	0.748992
GREB1	-1.22946	1.06e-06
LPIN1	0.369974	0.0382688
TRIB2	-0.22019	0.332639
FAM84A	-1.12861	8.94e-05
NBAS	0.0531535	0.793663
DDX1	-0.00938687	0.95474
FAM49A	-1.84659	8.15e-06
VSNL1	-0.284955	0.451624
SMC6	-0.11118	0.566587
GEN1	-0.259596	0.272511
KCNS3	-1.044	0.00168946
RDH14	0.0277699	0.900682
LINC01376	-0.152167	0.716736
OSR1	-0.430131	0.303877
TTC32	0.111613	0.706585
WDR35	-0.438352	0.0407457
MATN3	-0.821208	0.0242729
LAPTM4A	-0.0526459	0.748349
SDC1	-1.45211	1.08e-13
PUM2	-0.328787	0.0613902
RHOB	0.682821	0.00376408
AC012065.1	-0.171133	0.678713
HS1BP3	0.0226905	0.916379
C2orf43	-0.194815	0.443079
KLHL29	-0.462744	0.00976903
ATAD2B	-0.382459	0.12673
UBXN2A	0.261274	0.209669
C2orf44	-0.320743	0.249371
FKBP1B	-0.32129	0.437361
SF3B6	-0.0480287	0.788317
FAM228B	0.658363	0.0721341
TP53I3	0.292016	0.092692
PFN4	1.11776	0.0080689
ITSN2	-0.303317	0.134103
NCOA1	0.152891	0.538945
PTRHD1	0.48576	0.107395
CENPO	0.200811	0.435278
ADCY3	-0.689297	2.52e-05
RP11-443B20.1	0.276997	0.482246
DNAJC27	-0.0172868	0.963784
DNAJC27-AS1	0.180277	0.662714
EFR3B	0.221641	0.579681
DNMT3A	0.143334	0.496113
DTNB	-0.232094	0.302423
ASXL2	-0.511753	0.00865669
KIF3C	0.336471	0.101723
RAB10	-0.0526126	0.749953
GAREML	-0.473124	0.14786
HADHA	-0.0608533	0.703689
HADHB	-0.195199	0.244741
EPT1	-0.413634	0.0214471
KCNK3	0.562215	0.176432
SLC35F6	0.0697326	0.711361
CENPA	0.358777	0.1486
MAPRE3	-0.0178013	0.932992
TMEM214	0.230442	0.190569
AGBL5	-0.145498	0.479756
OST4	0.0142549	0.936991
EMILIN1	0.632075	0.116047
KHK	-0.126791	0.631369
CGREF1	-0.590341	0.00195783
PREB	0.203366	0.276826
SLC5A6	-0.125789	0.519888
ATRAID	0.228758	0.230738
CAD	-0.37136	0.0347865
UCN	-0.122671	0.713174
MPV17	-0.14193	0.43278
GTF3C2	-0.221525	0.232876
GTF3C2-AS1	-0.481165	0.241742
AC074117.10	0.168095	0.449149
EIF2B4	0.221515	0.249262
SNX17	0.24822	0.139333
ZNF513	0.0870546	0.662509
PPM1G	0.0939527	0.589459
NRBP1	0.601893	0.000443185
KRTCAP3	-1.4382	8.09e-06
IFT172	-0.557364	0.0120816
FNDC4	0.483897	0.121885
C2orf16	0.0508568	0.904171
ZNF512	0.364294	0.161616
CCDC121	-0.0171311	0.966969
GPN1	0.264942	0.216934
SUPT7L	0.184969	0.337248
SLC4A1AP	0.208804	0.323618
MRPL33	0.744298	0.000190594
RBKS	0.342395	0.389651
BRE	0.254803	0.297665
FOSL2	-1.45352	1.52e-19
AC097724.3	-0.361136	0.388248
PPP1CB	-0.116349	0.497675
SPDYA	-0.000308413	0.999396
TRMT61B	-0.201748	0.436751
WDR43	-0.593566	0.000797534
CLIP4	0.09592	0.634486
YPEL5	-0.0326061	0.876643
LBH	-0.3219	0.403544
LCLAT1	0.244628	0.384366
GALNT14	-0.440645	0.140249
EHD3	0.203046	0.590151
XDH	-2.69854	2.03e-29
MEMO1	-0.0788133	0.709803
DPY30	-0.135334	0.477795
SPAST	-0.231454	0.328789
RP11-563N4.1	0.147059	0.713435
SLC30A6	-0.240623	0.283855
NLRC4	-0.0661225	0.875404
YIPF4	-0.0504485	0.785551
BIRC6	-0.20146	0.273989
AL133243.1	0.0532557	0.899663
AL133243.2	-0.248018	0.542204
TTC27	-0.351651	0.0933379
LTBP1	-0.05609	0.72955
FAM98A	-0.0143237	0.940452
RP11-490M8.1	0.409404	0.327873
CRIM1	-0.33944	0.0461786
FEZ2	0.498071	0.01036
RP11-288C18.1	-0.189683	0.617897
STRN	-0.453285	0.0311495
HEATR5B	-0.320822	0.128879
GPATCH11	-0.390956	0.187528
EIF2AK2	-0.300199	0.100585
CEBPZOS	0.150265	0.473508
CEBPZ	-0.332032	0.0927033
RP11-423P10.2	0.0390173	0.925584
NDUFAF7	-0.199992	0.447823
PRKD3	-0.286221	0.154417
CDC42EP3	0.661644	0.00171791
RMDN2	0.0884049	0.824875
CYP1B1	1.0792	4.69e-08
CYP1B1-AS1	0.864364	0.0283227
RP11-314C9.1	0.0539347	0.893733
AC009229.6	0.0553902	0.890718
AC009229.5	0.161706	0.69305
ATL2	0.0740719	0.703856
RPLP0P6	-0.397748	0.0805411
HNRNPLL	0.241654	0.24882
SRSF7	-0.217035	0.219411
GEMIN6	-0.154718	0.538119
DHX57	-0.0709934	0.750635
MORN2	0.240557	0.455427
SOS1	-0.281322	0.152926
SOS1-IT1	0.111738	0.785558
MAP4K3	-0.335203	0.147008
AC007246.3	-0.0128542	0.972064
TMEM178A	0.100556	0.811219
THUMPD2	-0.147164	0.560743
SLC8A1	0.553217	0.162016
PKDCC	0.465227	0.259099
EML4	-0.489679	0.0213553
COX7A2L	-0.0211884	0.904539
MTA3	-0.0146175	0.941371
AC016735.2	0.47743	0.256276
ZFP36L2	-0.388642	0.0130452
LINC01126	-0.0995648	0.810887
THADA	-0.296174	0.142072
PLEKHH2	0.227026	0.576765
DYNC2LI1	0.168542	0.554629
LRPPRC	-0.380841	0.0192644
PPM1B	0.127874	0.534064
PREPL	-0.0923168	0.644366
CAMKMT	-0.574429	0.0710317
SIX2	0.221515	0.500815
LINC01121	0.0369119	0.930375
SRBD1	0.115583	0.684809
PRKCE	0.477013	0.0957854
EPAS1	-0.602012	0.000208262
ATP6V1E2	-0.0416889	0.891467
RHOQ	-0.19933	0.395029
PIGF	-0.162021	0.532038
CRIPT	-0.0126951	0.956745
SOCS5	-0.266091	0.306462
AC016722.4	-0.133802	0.741137
MCFD2	0.22778	0.196296
TTC7A	0.101395	0.549466
CALM2	0.353614	0.0264398
EPCAM	-0.955643	3.33e-05
MSH2	-0.0926071	0.658518
AC079250.1	-0.230678	0.581308
MSH6	0.047858	0.787569
FBXO11	-0.0742144	0.731834
AC079807.2	-0.47436	0.0502633
FOXN2	-0.552475	0.037305
PPP1R21	0.0804808	0.762865
STON1	0.478065	0.254663
GPR75-ASB3	0.139883	0.575922
CHAC2	0.119719	0.678868
ERLEC1	0.405631	0.0438023
GPR75	-0.169527	0.673091
PSME4	-0.00586574	0.973244
ACYP2	0.533454	0.0857305
SPTBN1	-0.113456	0.477985
EML6	0.220213	0.576813
RTN4	0.424148	0.00992515
CLHC1	0.295415	0.365362
AC012358.4	-0.295497	0.460709
RPS27A	-0.0980986	0.530038
MTIF2	-0.151788	0.436481
PRORSD1P	0.198217	0.637535
CCDC88A	-0.373341	0.0709356
CFAP36	0.265226	0.233202
SMEK2	0.0196712	0.915713
PNPT1	-0.174068	0.341205
EFEMP1	0.63392	0.000573254
VRK2	-0.347379	0.138886
FANCL	0.0169515	0.946763
EIF3FP3	-0.0739188	0.857114
BCL11A	-1.66838	5.31e-09
PAPOLG	-0.397342	0.140016
REL	-1.80804	2.99e-09
NONOP2	-0.668145	0.111442
AC010733.5	-0.510709	0.220081
PUS10	-0.419198	0.221788
PEX13	-0.189881	0.35312
KIAA1841	0.261432	0.33728
AC016747.3	0.250384	0.41942
C2orf74	0.0366718	0.930827
AHSA2	0.217975	0.203333
USP34	-0.331775	0.109338
RP11-355B11.2	-0.493927	0.174607
XPO1	-0.0593117	0.714567
FAM161A	-0.350887	0.320072
CCT4	0.0838289	0.610241
COMMD1	0.288362	0.2332
B3GNT2	0.0424752	0.867274
TMEM17	-0.126966	0.748605
EHBP1	-0.772965	3.82e-05
AC009501.4	-0.47731	0.245856
OTX1	-0.223401	0.485211
WDPCP	0.278605	0.494138
MDH1	0.34851	0.0434368
AC016734.2	0.0660997	0.875643
UGP2	0.345028	0.0451484
VPS54	0.00273694	0.990257
PELI1	-0.461019	0.111985
LGALSL	0.230871	0.34225
AFTPH	-0.0630357	0.796906
SERTAD2	-0.0893173	0.673496
SLC1A4	0.891099	0.0104372
CEP68	-0.433798	0.0557517
RAB1A	0.061676	0.708472
AC007318.5	-0.159142	0.679019
ACTR2	0.0907743	0.591294
SPRED2	-0.216016	0.232021
MEIS1	-0.166436	0.627089
ETAA1	-0.255204	0.280335
C1D	0.311769	0.17525
WDR92	-0.287034	0.25908
PNO1	-0.23731	0.265673
PPP3R1	0.122838	0.535113
CNRIP1	2.49614	1.9e-09
FBXO48	-0.323735	0.431508
APLF	-0.21325	0.560888
ARHGAP25	-1.3778	0.000931541
ANTXR1	-0.28865	0.1283
GFPT1	0.531377	0.00382891
NFU1	0.473987	0.0334682
AAK1	0.368876	0.0876298
ANXA4	-0.191968	0.264963
GMCL1	-0.30708	0.173292
SNRNP27	0.354766	0.131284
MXD1	-0.569925	0.0337792
PCBP1-AS1	0.0401568	0.887053
PCBP1	-0.10169	0.538842
C2orf42	0.329283	0.301934
TIA1	0.0239248	0.899011
PCYOX1	0.233216	0.250837
SNRPG	0.198573	0.245937
FAM136A	0.459997	0.0178564
TGFA	-0.361449	0.0908878
ADD2	-0.309295	0.255701
ATP6V1B1	-1.17246	0.00512731
TEX261	0.242473	0.188169
NAGK	0.373231	0.0905918
MCEE	0.0956956	0.775576
MPHOSPH10	0.000645881	0.997605
PAIP2B	-0.0308656	0.928959
ZNF638	0.086302	0.64445
DYSF	0.846611	0.00563286
CYP26B1	0.078093	0.673053
EXOC6B	-0.0349903	0.878005
SPR	0.452258	0.0153148
SFXN5	0.0731627	0.750168
RAB11FIP5	0.115817	0.518578
RP11-44N22.3	0.312622	0.444775
SMYD5	-0.0974807	0.619439
PRADC1	0.676043	0.0104122
CCT7	0.0956691	0.553764
FBXO41	-0.560345	0.00435848
ALMS1	-0.118813	0.670533
TPRKB	-0.0634394	0.767951
DUSP11	-0.113662	0.607903
STAMBP	-0.0691841	0.723002
[truncated: 13,681 more rows]
